# Supplementary material for: Metabolomic analysis of low and high biofilm-forming Helicobacter pylori strains
Source: Sci Rep. 2018 Jan 23;8:1409. doi: 10.1038/s41598-018-19697-0 (PMC5780479; doi:10.1038/s41598-018-19697-0)
Supplement: Supplementary file 2 — Supplementary Table S1 [file 41598_2018_19697_MOESM2_ESM.xlsx]

## Sheet: HP Biofilm_high vs. low
						UM032- High biofilm former							UM066- High biofilm former							UM067- High biofilm former							UM065- High biofilm former							UM038- Low biofilm former							UM054- Low biofilm former								UM114- Low biofilm former
	Molecular feature	p (Corr)	p	Up-regulation	FC (abs)	UM032D0	UM032D1	UM032D1	UM032D2	UM032D2	UM032D3	UM032D3	UM066D0	UM066D1	UM066D1	UM066D2	UM066D2	UM066D3	UM066D3	UM067D0	UM067D1	UM067D1	UM067D2	UM067D2	UM067D3	UM067D3	UM065D0	UM065D1	UM065D1	UM065D2	UM062D2	UM065D3	UM065D3	UM038D0	UM038D1	UM038D1	UM038D2	UM038D2	UM038D3	UM038D3	UM054D0	UM054D1	UM054D1	UM054D2	UM054D2	UM054D3	UM054D3	UM114D0	UM114D1
1	1,4'-Bipiperidine-1'-carboxylic acid	0	0	Low BF	139976	0	0	0	0	0	0	0	0	0	0	0	0	0	0	0	0	0	0	0	0	0	0	0	0	0	0	0	0	108202	114496	134942	108891	117373	288265	349515	130997	81332	68296	83480	96778	296126	278607	84082	124706
2	3-Deoxyestradiol	0	0	Low BF	70060.1	0	0	0	0	0	0	0	0	0	0	0	0	0	0	0	0	0	0	0	0	0	0	0	0	0	0	0	0	89905	68128	73496	65256	75755	57166	68351	71002	59240	68920	53876	74582	72814	79257	56546	82214
3	3-Hydroxy-7-oxociguatoxin	0	0	Low BF	129005	0	0	0	0	0	0	0	0	0	0	0	0	0	0	0	0	0	0	0	0	0	0	0	0	0	0	0	0	101378	122728	137828	139081	154295	183587	201869	123127	131966	143917	143065	149065	139342	161675	27885	65399
4	5,8,12-trihydroxy-9-octadecenoic acid	0	0	Low BF	75885.7	0	0	0	0	0	0	0	0	0	0	0	0	0	0	0	0	0	0	0	0	0	0	0	0	0	0	0	0	90337	78027	83239	66753	83973	74985	88912	83803	75159	85871	77207	81766	89001	84397	39528	80664
5	Dehydroxymethylflazine	0	0	Low BF	32931	0	0	0	0	0	0	0	0	0	0	0	0	0	0	0	0	0	0	0	0	0	0	0	0	0	0	0	0	37080	34925	39859	35077	39501	40296	48603	35851	30903	34507	31529	38537	46706	54195	20101	10530
6	Di(2-ethylhexyl) adipate	0	0	Low BF	40822.9	0	0	0	0	0	0	0	0	0	0	0	0	0	0	0	0	0	0	0	0	0	0	0	0	0	0	0	0	60489	43131	47382	35275	42574	41422	40770	45943	43140	36663	36082	38696	42219	49560	42719	42802
7	Dibekacin	0	0	Low BF	59397.8	0	0	0	0	0	0	0	0	0	0	0	0	0	0	0	0	0	0	0	0	0	0	0	0	0	0	0	0	64853	51789	63198	51342	57034	55773	62065	63281	56344	65343	46851	59730	47891	66835	65488	74333
8	Eruberin A	0	0	Low BF	92381.8	0	0	0	0	0	0	0	0	0	0	0	0	0	0	0	0	0	0	0	0	0	0	0	0	0	0	0	0	56260	112991	107090	103940	104988	95970	94070	41184	72024	76605	84032	77873	65913	81038	95100	116313
9	Glucoconvallasaponin B	0	0	Low BF	15315512	0	0	0	0	0	0	0	0	0	0	0	0	0	0	0	0	0	0	0	0	0	0	0	0	0	0	0	0	19846140	15653368	18071570	14613514	16845960	14188462	15980654	17430064	14164123	14444493	13316572	15505042	13126158	13008007	14276725	16692174
10	Ile Met Gln	0	0	Low BF	475007	0	0	0	0	0	0	0	0	0	0	0	0	0	0	0	0	0	0	0	0	0	0	0	0	0	0	0	0	1403289	912581	1277201	544415	996158	177318	532152	1253825	1187607	1060438	1132112	977864	915880	948576	174531	401903
11	Moprolol	0	0	Low BF	89028.2	0	0	0	0	0	0	0	0	0	0	0	0	0	0	0	0	0	0	0	0	0	0	0	0	0	0	0	0	134158	93461	115197	70968	87740	85750	103064	102964	39551	104742	81017	99204	72214	109146	77715	109694
12	N,O-Didesmethylverapamil	0	0	Low BF	98502.2	0	0	0	0	0	0	0	0	0	0	0	0	0	0	0	0	0	0	0	0	0	0	0	0	0	0	0	0	97051	93602	98118	94880	107113	105097	114559	95618	94095	100241	96790	104402	108172	134870	57238	92867
13	PS(17:2(9Z,12Z)/20:4(5Z,8Z,11Z,14Z))	0	0	Low BF	964488	0	0	0	0	0	0	0	0	0	0	0	0	0	0	0	0	0	0	0	0	0	0	0	0	0	0	0	0	1346346	977617	1218815	940515	1162774	850598	1108908	1183219	934698	1130154	936417	1105842	478853	1051132	992517	1138415
14	Quindecreasedristin	0	0	Low BF	224645	0	0	0	0	0	0	0	0	0	0	0	0	0	0	0	0	0	0	0	0	0	0	0	0	0	0	0	0	271171	207861	256489	209911	253307	232965	212582	241521	198477	227316	181700	230043	235689	229249	223453	233097
15	Rhizoxin	0	0	Low BF	477613	0	0	0	0	0	0	0	0	0	0	0	0	0	0	0	0	0	0	0	0	0	0	0	0	0	0	0	0	268698	322399	348732	364934	411637	966505	1142211	369008	458446	517023	460710	524700	953127	1115153	230711	365100
16	Triphenylphosphine oxide	0	0	Low BF	191961	0	0	0	0	0	0	0	0	0	0	0	0	0	0	0	0	0	0	0	0	0	0	0	0	0	0	0	0	306999	300346	318104	298137	324493	292647	312785	225965	203964	221446	200309	216914	217313	219792	164253	69379
17	Withaperuvin E	0	0	Low BF	515340	0	0	0	0	0	0	0	0	0	0	0	0	0	0	0	0	0	0	0	0	0	0	0	0	0	0	0	0	326321	510165	565804	546767	553486	509928	518934	245226	421865	451164	521573	518175	480963	508781	572826	653945
18	Acetyltropine	6.61446e-32	2.53428e-34	Low BF	94653.5	0	0	0	0	0	0	0	0	0	0	0	0	0	0	0	0	0	0	0	0	0	0	0	0	0	0	0	35647	64639	72147	28769	67847	34831	81135	39333	112035	261322	123689	263656	138460	340585	190142	248579	100921
19	Arg Arg Trp	1.38869e-31	5.4239e-33	Low BF	148615	0	0	0	0	0	0	0	0	0	0	0	0	0	0	0	0	0	0	0	0	0	0	0	0	0	0	0	0	286891	228353	260690	173050	257379	185840	240324	270108	221549	211215	205063	224887	187254	268418	0	229935
20	Cilastatin	1.38869e-31	5.61898e-33	Low BF	464775	0	0	0	0	0	0	0	0	0	0	0	0	0	0	0	0	0	0	0	0	0	0	0	0	0	0	0	0	1085442	771542	935905	723884	796895	655969	0	945850	694074	834849	478312	754931	538954	575853	759498	851419
21	Dihydromorphine	1.38869e-31	5.56729e-33	Low BF	45184.2	0	0	0	0	0	0	0	0	0	0	0	0	0	0	0	0	0	0	0	0	0	0	0	0	0	0	0	0	91534	64890	80641	61926	60129	61898	69585	78152	62043	67088	66655	60086	0	64895	58219	72497
22	Pro Val Tyr	1.38869e-31	5.65217e-33	Low BF	171119	0	0	0	0	0	0	0	0	0	0	0	0	0	0	0	0	0	0	0	0	0	0	0	0	0	0	0	0	273411	279510	343835	267796	257151	253035	200103	321691	233129	265229	178634	298845	214621	206019	237012	406884
23	Ergoline-1,8-dimethanol, 10-methoxy-, (8b)-	1.39691e-31	5.86053e-33	Low BF	32222.7	0	0	0	0	0	0	0	0	0	0	0	0	0	0	0	0	0	0	0	0	0	0	0	0	0	0	0	0	48907	42482	50149	47111	46487	54828	58033	48007	44667	51904	38905	48530	43270	54652	41683	30822
24	6-Hydroxyangolensic Acid Methyl Ester	1.44805e-31	6.27082e-33	Low BF	129891	0	0	0	0	0	0	0	0	0	0	0	0	0	0	0	0	0	0	0	0	0	0	0	0	0	0	0	0	129815	218325	206367	215968	174670	188102	186116	93161	181794	0	227185	232752	201429	218298	226473	219971
25	ibopamine	1.44805e-31	6.34714e-33	Low BF	106789	0	0	0	0	0	0	0	0	0	0	0	0	0	0	0	0	0	0	0	0	0	0	0	0	0	0	0	0	178031	168650	178598	155250	178240	183304	215234	180180	160310	181861	150887	160931	176996	98930	143414	82643
26	N(6)-(Octanoyl)lysine	1.4567e-31	6.49338e-33	Low BF	46950.9	0	0	0	0	0	0	0	0	0	0	0	0	0	0	0	0	0	0	0	0	0	0	0	0	0	0	0	0	85735	71382	78705	65932	76726	75108	32984	81392	65126	73899	36145	65227	72553	71153	0	76028
27	Trillenogenin	1.4567e-31	6.65867e-33	Low BF	258106	0	0	0	0	0	0	0	0	0	0	0	0	0	0	0	0	0	0	0	0	0	0	0	0	0	0	0	0	565165	0	488320	424544	588654	466472	582922	372752	412552	504429	357654	633264	301103	227332	455718	337921
28	PE(22:6(4Z,7Z,10Z,13Z,16Z,19Z)/22:6(4Z,7Z,10Z,13Z,16Z,19Z))	1.51814e-31	7.22469e-33	Low BF	149437	0	0	0	0	0	0	0	0	0	0	0	0	0	0	0	0	0	0	0	0	0	0	0	0	0	0	0	0	258349	226082	255915	199680	247797	200657	284673	234005	199269	349309	236720	184132	83239	0	190702	228807
29	Phenylacetaldehyde	1.81968e-31	9.83213e-33	Low BF	321408	0	0	0	0	0	0	0	0	0	0	0	0	0	0	0	0	0	0	0	0	0	0	0	0	0	0	0	0	770973	735779	758721	660456	682535	311448	336542	481107	490744	729679	603677	628834	275165	350922	530346	0
30	Lemmatoxin	1.82112e-31	1.0149e-32	Low BF	56536.6	0	0	0	0	0	0	0	0	0	0	0	0	0	0	0	0	0	0	0	0	0	0	0	0	0	0	0	0	78246	79663	84807	80384	89281	102865	127745	88336	79299	108581	86699	91439	110768	133278	45043	0
31	Methylmibefradil Metabolite (Acetic acid, methoxy-, 6-fluoro-1,2,3,4-tetrahydro-2-[2-(methylamino)et + 14.577851	2.59706e-31	1.52864e-32	Low BF	69873.4	0	0	0	0	0	0	0	0	0	0	0	0	0	0	0	0	0	0	0	0	0	0	0	0	0	0	0	0	0	72522	79568	86033	93895	186706	207984	73520	83550	97952	108038	122005	182606	218844	45754	72300
32	L-Phosphatidic acid	2.61828e-31	1.55752e-32	Low BF	877787	0	0	0	0	0	0	0	0	0	0	0	1919967	0	0	0	0	0	0	0	0	0	0	0	0	0	0	0	0	1684865	1403953	1609014	1276108	1570561	1250112	1478503	1582201	1269891	1576891	1104408	1278612	802984	1163021	1311553	1586773
33	Boc-Pro-Phe(NMe)-Gly-OMe	3.11471e-31	1.96985e-32	Low BF	61147.9	0	0	0	0	0	0	0	0	0	0	0	0	0	0	0	0	0	0	0	0	0	0	0	0	0	0	0	0	0	93884	100466	86871	103914	149866	152872	101181	94988	102936	94888	111511	123857	184179	46776	51678
34	Methoprene acid	4.92118e-31	3.17898e-32	Low BF	57022.8	0	0	0	0	0	0	0	0	0	0	0	0	0	0	0	0	0	0	0	0	0	0	0	0	0	0	0	0	64116	71126	76504	82750	87546	133250	189923	79335	82449	108266	0	79365	170034	79821	11346	71709
35	Gln Arg Gln	1.10053e-30	7.23579e-32	Low BF	89239.5	0	0	0	0	0	0	0	0	0	0	0	0	0	0	0	0	0	0	0	0	0	0	0	0	0	0	0	0	52817	79701	0	198754	261790	222474	233011	233881	180951	223905	223973	181967	236986	240659	204196	253038
36	His Thr Leu	1.33842e-30	8.96752e-32	Low BF	142435	0	0	0	0	0	0	0	0	0	0	0	0	0	0	0	0	0	0	0	0	0	0	0	0	0	0	0	0	0	130827	113625	131335	128137	665808	763162	143367	202551	207752	221519	257624	777456	572894	39913	123498
37	Karwinskione	1.57495e-30	1.20686e-32	Low BF	329730	0	0	0	0	0	0	0	0	0	0	0	0	0	0	0	0	0	0	0	0	0	0	0	0	0	0	0	452414	193344	278870	384940	855512	483787	584580	564840	240542	947839	389427	1116583	487180	1459009	573432	782806	305687
38	Amphibine B	2.09176e-30	1.42769e-31	Low BF	46460.1	0	0	0	0	0	0	0	0	0	0	0	0	0	0	0	0	0	0	0	0	0	0	0	0	0	0	0	0	0	32808	37433	54818	63083	254679	284482	43557	54910	51569	59738	64618	220952	261409	29191	30651
39	Cyanuric acid	2.17867e-30	2.50422e-32	Low BF	25453.5	0	0	0	0	0	0	0	0	0	0	0	0	0	0	0	0	0	0	0	0	0	0	0	0	0	0	0	24963	13128	19081	15001	18059	12202	25041	22497	27393	19063	26849	36036	29180	40707	28217	39031	26448
40	4,5-Di-O-methyl-8-prenylafzelechin-4beta-ol + 16.009428	4.68535e-26	3.40326e-27	Low BF	401560	0	0	0	0	0	0	0	0	42983	0	0	0	0	0	0	0	0	0	0	0	0	0	0	0	0	0	0	0	1455265	1126578	1073324	1092776	1209793	675480	748809	0	661205	1019574	815018	891651	410297	571357	766898	961147
41	(2E,11Z)-5-[5-(Methylthio)-4-penten-2-ynyl]-2-furanacrolein	6.41833e-26	9.83652e-28	Low BF	191564	0	0	0	0	0	0	0	0	0	0	0	39358	0	0	0	0	0	0	0	0	0	0	0	0	0	0	0	213843	145196	598400	316586	491802	304110	859270	460253	180446	563380	321152	586654	358069	893375	528706	538610	230256
42	N-tert-Butyloxycarbonyl-deacetyl-ledecreasedeptin	8.75246e-26	6.57668e-27	Low BF	207353	0	0	0	0	0	0	0	0	0	0	0	12709	0	39356	0	0	0	0	0	0	0	0	0	0	0	0	17621	0	552800	1500379	824915	999768	1064889	361086	299690	413717	849253	930741	1104590	1058437	261142	297675	458410	939068
43	Gomisin L1 methyl ether	1.70684e-24	1.35735e-25	Low BF	150846	0	0	182570	0	0	0	0	0	0	0	0	0	0	0	0	0	0	0	0	0	0	0	0	0	0	0	459967	0	600941	509930	607608	508135	534384	291630	320233	347767	343160	452409	407919	430205	206701	257494	348157	446545
44	1,3-Diphenyltetramethyldisiloxane	3.31911e-24	2.99332e-25	Low BF	13508.1	0	0	0	0	0	0	0	0	0	0	0	0	0	0	0	0	0	0	0	0	0	0	0	0	0	0	0	0	28233	24552	30149	21381	30895	20477	35119	30537	29975	27038	24908	31629	36556	30772	25810	0
45	2-Pyridylacetic acid	3.31911e-24	2.87621e-25	Low BF	68706.1	0	0	0	0	0	0	0	0	0	0	0	0	0	0	0	0	0	0	0	0	0	0	0	0	0	0	0	0	168040	203063	195650	168354	171999	183644	169117	179516	159687	164747	153481	174652	128506	118558	120760	179594
46	Cepharanthine	3.31911e-24	2.86204e-25	Low BF	76756.9	0	0	0	0	0	0	0	0	0	0	0	0	0	0	0	0	0	0	0	0	0	0	0	0	0	0	0	0	179543	176022	180396	189840	220484	159430	190810	191040	143614	180102	157085	165888	174536	188255	148657	0
47	Ganglioside GM1 (d18:0/14:0)	3.31911e-24	2.94314e-25	Low BF	315885	0	0	0	0	0	0	0	0	0	0	0	0	0	0	0	802041	0	0	0	0	0	0	0	0	705841	0	0	0	1206217	967365	1097499	796064	380647	915882	1146724	854386	945414	1230105	872014	1061817	780878	847672	1083989	1161439
48	PE(18:3(6Z,9Z,12Z)/22:6(4Z,7Z,10Z,13Z,16Z,19Z))	3.31911e-24	2.95109e-25	Low BF	117402	0	0	0	0	0	0	0	0	0	0	0	0	0	0	0	0	0	0	0	0	0	0	0	0	0	0	0	0	392653	319493	365956	259193	340740	263180	319759	341191	243410	328682	207042	239835	0	0	225909	325091
49	PI(14:1(9Z)/16:1(9Z))	3.31911e-24	2.83003e-25	Low BF	294212	0	0	0	0	0	0	0	0	0	0	0	0	0	0	0	0	0	0	0	0	0	0	0	0	0	0	0	0	1036618	788665	899280	739878	865664	695263	699105	931762	669704	899898	702660	833010	679854	774223	743149	844665
50	(S)-4'-Deoxyindenestrol	3.32014e-24	3.03532e-25	Low BF	25680.6	0	0	0	0	0	0	0	0	0	0	0	0	0	0	0	0	0	0	0	0	0	0	0	0	0	0	0	0	67806	48711	59422	53180	58526	44960	67535	48348	54175	61890	51473	42774	29629	71359	0	53405
51	Flutriafol	3.41503e-24	3.18622e-25	Low BF	33579.7	0	0	0	0	0	0	0	0	0	0	0	0	0	0	0	0	0	0	0	0	0	0	0	0	0	0	0	0	70334	57659	78617	58484	78404	72518	62569	58150	66528	76368	73998	78995	129402	137250	58337	74295
52	C20-OHSulfatide	3.44947e-24	3.26685e-25	Low BF	11624.9	0	0	0	0	0	0	0	0	0	0	0	0	0	0	0	0	0	0	0	0	0	0	0	0	0	0	0	0	22239	23165	21214	22416	24783	16409	20799	29277	30058	32689	24127	34256	14662	19619	0	26759
53	Sodium glycocholate	3.44947e-24	3.28367e-25	Low BF	13853.3	0	0	0	0	0	0	0	0	0	0	0	0	0	0	0	0	0	0	0	0	0	0	0	0	0	0	0	0	0	23045	25366	30087	25569	32873	37551	31758	27018	34318	27346	32580	34358	34747	18747	28901
54	Tyr Glu Ile	3.45743e-24	3.33402e-25	Low BF	22888.4	0	0	0	0	0	0	0	0	0	0	0	0	0	0	0	0	0	0	0	0	0	0	0	0	0	0	0	0	50449	54055	49149	42943	52056	46730	65723	59899	40243	56033	48406	52798	60709	77560	24386	59783
55	3?,9?,11?-Trihydroxy-5?-cholan-24-oic Acid	3.72784e-24	3.75819e-25	Low BF	18857.4	0	0	0	0	0	0	0	0	0	0	0	0	0	0	0	0	0	0	0	0	0	0	0	0	0	0	0	0	37631	41312	40697	42183	46130	48839	63924	49411	42526	48576	39629	44941	50195	0	15849	29409
56	Polysorbate 20 + 10.79904	4.10164e-24	4.26344e-25	Low BF	139377	0	0	0	0	0	0	0	0	0	0	0	0	0	0	0	0	0	0	0	0	0	0	0	0	0	0	0	0	0	154885	166548	145311	541447	459235	495557	504312	390223	148233	324291	392481	0	339859	464304	553834
57	(24S)-1?,24-dihydroxy-22-oxa-20-epivitamin D3 / (24S)-1?,24-dihydroxy-22-oxa-20-epicholecalciferol	6.70401e-24	7.43024e-25	Low BF	97674.9	0	0	0	0	0	0	0	0	0	0	0	0	0	0	0	0	0	0	0	0	0	0	0	0	0	0	0	0	213283	353999	0	320214	367923	224146	346261	630283	396540	423127	330106	264760	190809	321754	231052	331611
58	Isoliensinine + 7.4247994	8.46448e-24	9.75244e-25	Low BF	146215	0	0	0	0	0	0	0	0	0	489423	0	368683	0	0	0	0	0	0	0	0	0	0	0	0	0	0	0	0	867072	423711	546640	358882	317456	294686	369357	727992	512698	519277	265549	271712	402470	880478	51806	262500
59	Neomycin B	9.61847e-24	1.12627e-24	Low BF	56532.9	0	0	0	0	0	0	0	0	0	0	0	0	0	0	0	0	0	0	0	0	0	0	0	0	0	0	0	0	111092	200701	190511	128466	174829	100606	76694	102459	97268	205892	397059	317509	47978	59272	72784	78985
60	Elaterinide	1.45559e-23	3.34619e-25	Low BF	30170.4	0	0	0	0	0	0	0	0	0	0	0	0	0	0	0	0	0	0	0	0	0	0	0	0	0	0	0	36901	20212	73281	45154	75887	53056	125640	76591	40441	76669	52870	86178	57750	0	76036	68084	45057
61	PE(17:0/0:0)	1.79208e-23	2.16575e-24	Low BF	50504.6	0	0	0	0	0	0	0	0	0	0	0	0	0	0	0	0	0	0	0	0	0	0	0	0	0	0	0	0	78188	96951	89707	92408	94394	447646	516068	87621	94455	97818	89018	92960	484474	183870	0	31364
62	Glycerophospho-N-Palmitoyl Ethanolamine	1.06196e-21	1.31e-22	Low BF	118916	0	0	0	0	0	0	0	0	0	0	0	0	0	0	0	0	0	0	0	0	0	0	0	0	0	0	0	0	0	19524	17254	107520	103189	1555005	1620384	13256	354616	410100	610590	655581	4346954	3753244	13443	81944
63	AG-370	1.19469e-21	1.48121e-22	Low BF	123912	0	0	0	0	0	0	0	0	0	102516	0	0	0	0	0	0	0	0	0	0	0	36664	0	0	0	0	0	0	572516	428593	512362	461756	494979	406533	407155	531893	406649	510133	375577	565384	377850	392546	420624	491651
64	LysoPE(0:0/18:1(11Z)) + 19.278076	1.36087e-21	1.69576e-22	Low BF	939016	0	0	0	0	0	0	0	0	0	0	0	0	0	0	0	0	0	0	0	0	0	0	0	0	0	0	0	0	0	359248	348676	2563698	2271878	39792016	41063240	57819	3839564	4416342	7316835	8310703	13259365	43170448	20679	151402
65	Jubanine B	4.66276e-21	5.92699e-22	Low BF	421626	0	0	0	0	0	0	0	0	0	0	374311	1199153	0	0	0	0	0	0	0	0	0	0	1586858	0	0	0	0	0	2121952	1627984	2131860	1663344	1889247	1546963	1999544	2040705	1706306	2159531	1761267	2101333	1639415	2083994	1690968	2414233
66	Evasterioside B	9.79022e-21	1.26899e-21	Low BF	87681.4	0	0	0	0	0	0	108683	0	0	0	226025	371758	0	0	0	0	0	0	0	0	0	0	0	0	0	0	0	0	330956	357815	393227	321150	319178	325681	320492	406169	347670	406208	246879	209361	375062	391356	283151	238797
67	talinolol	3.18584e-20	4.28901e-21	Low BF	30865.6	0	0	0	0	0	0	0	0	0	0	72313	114645	0	0	0	0	0	0	0	0	0	0	0	0	0	100524	0	0	127057	108409	110021	100941	116190	101397	97556	121958	110176	129745	100986	127852	89874	96300	105409	109620
68	C17 Sphinganine-1-phosphate	4.20737e-20	5.69062e-21	Low BF	40039.7	0	0	0	0	0	0	0	0	0	0	0	0	0	0	0	0	0	0	0	0	0	0	0	0	0	0	87889	83043	171286	134974	155487	122101	124197	123935	137558	155775	121770	133265	121124	130724	133452	153369	130962	0
69	16-Glutaryloxy-1?,25-dihydroxyvitamin D3	4.87002e-20	6.9974e-21	Low BF	695356	0	0	0	0	0	0	0	0	0	0	0	0	0	0	0	0	0	0	0	0	0	0	0	0	0	0	0	0	0	0	4483042	3274692	4117711	3008924	3819955	0	3521467	4266786	3311126	4109092	1686173	3982190	3583977	3855346
70	4-[1-Ethyl-2-(4-methylphenyl)butyl]phenol	4.87002e-20	6.9009e-21	Low BF	21309.4	0	0	0	0	0	0	0	0	0	0	0	0	0	0	0	0	0	0	0	0	0	0	0	0	0	0	0	0	91104	70287	82510	64472	78069	57506	77398	75981	62738	72073	51257	67447	49395	88813	68284	67375
71	Aminoglutethimide	4.87002e-20	6.8035e-21	Low BF	49459.4	0	0	0	0	0	0	0	0	0	0	0	0	0	0	0	0	0	0	0	0	0	0	0	0	0	0	0	0	156042	150260	176538	170527	175365	216906	198583	0	0	186873	176479	203293	242179	255712	145584	166823
72	Asp His His	4.87002e-20	7.0748e-21	Low BF	17470.3	0	0	0	0	0	0	0	0	0	0	0	0	0	0	0	0	0	0	0	0	0	0	0	0	0	0	0	0	69263	54436	55108	43255	52360	34034	37686	60045	51636	53025	58692	66721	0	80450	43944	67048
73	PE(13:0/0:0)	4.87002e-20	7.06339e-21	Low BF	23550.5	0	0	0	0	0	0	0	0	0	0	0	0	0	0	0	0	0	0	0	0	0	0	0	0	0	0	0	0	0	56517	81029	69074	83018	84571	105482	83621	66539	108869	63225	74192	94645	91743	63313	67702
74	Benz[a]anthracene	5.00556e-20	7.42841e-21	Low BF	46282.2	0	0	0	0	0	0	0	0	0	0	0	0	0	0	0	0	0	0	0	0	0	0	0	0	0	0	0	0	212179	169443	220907	158792	184010	111335	225169	171520	122367	165044	132192	152257	399873	181639	0	120324
75	C18 Sulfatide	5.01194e-20	7.48794e-21	Low BF	11227.2	0	0	0	0	0	0	0	0	0	0	0	0	0	0	0	0	0	0	0	0	0	0	0	0	0	0	0	0	33006	27978	28850	31391	34947	27706	26036	35125	48912	47819	45675	49189	23963	23388	0	28301
76	Cinncassiol D2 glucoside + 10.0144	5.01194e-20	7.56138e-21	Low BF	93994.6	0	0	0	0	0	0	0	0	0	0	0	0	0	0	0	0	0	0	0	0	0	0	0	0	0	0	0	0	569478	407112	457011	378920	441029	352947	398037	426597	359343	412826	335890	399482	335592	380962	0	435496
77	Armillatin	5.74879e-20	9.21535e-21	Low BF	13795.9	0	0	0	0	0	0	0	0	0	0	0	0	0	0	0	0	0	0	0	0	0	0	0	0	0	0	0	0	72201	68573	79940	84970	87334	65050	67938	43871	45515	51928	50796	52371	54534	19095	36168	23746
78	Cuauchichicine	6.33897e-20	1.02805e-20	High BF	38202	556066	0	121071	0	206146	73023	120592	89160	90073	62449	95339	105301	66436	136747	204426	115707	134935	124072	99577	68820	0	403843	189953	184456	114558	375879	187824	114513	0	0	0	0	0	0	0	0	0	0	0	0	0	0	0	0
79	Gabunine	6.84191e-20	1.1139e-20	High BF	91025.2	2095079	1078717	651068	404124	1538665	136399	1064324	1026200	365483	468193	185766	668887	172316	370363	474190	589502	407072	359347	306883	303774	423974	194024	353815	354962	691303	243867	307745	752215	0	0	109406	0	111671	0	0	0	0	0	0	0	0	0	0	0
80	Betadex	9.23334e-20	1.55527e-20	Low BF	22387.8	0	0	0	0	0	0	0	0	0	0	0	0	0	0	0	0	0	0	0	0	0	0	0	0	0	0	0	0	0	0	0	15686	22402	61665	132841	14360	30776	39950	45383	49842	127212	164896	76754	60952
81	Lys Val Val	1.66208e-19	2.93492e-20	Low BF	37595.5	0	0	0	0	0	0	0	0	0	0	0	160397	0	0	0	0	0	0	0	0	0	0	0	0	0	0	0	0	198921	150088	155941	122946	140348	106670	120252	0	144917	159384	95413	136820	0	51658	126760	181703
82	(+/-)-gamma-Lycorane	2.02185e-19	8.86715e-21	Low BF	9117.77	0	0	0	0	0	0	0	0	0	0	0	0	0	0	0	0	0	0	0	0	0	0	0	0	0	0	0	11645	0	29891	13527	28802	16855	57951	30589	12279	27603	17669	33004	16482	59016	37169	26184	15181
83	2-Butanone, 4-[6-(sulfooxy)-2-naphthalenyl]-	2.13164e-19	1.06174e-20	Low BF	12854.6	0	0	0	0	0	0	0	0	0	0	0	0	0	0	0	0	0	0	0	0	0	0	0	0	0	0	0	0	0	57949	0	59722	0	72000	33951	17997	50576	20765	58287	28330	77523	40487	49357	22232
84	Ethyl menthane carboxamide	2.33762e-19	1.2539e-20	Low BF	24667.3	0	0	0	0	0	0	0	0	0	0	0	0	0	0	0	0	0	0	0	0	0	0	0	0	0	0	0	43313	0	0	51756	107896	57403	163375	84850	43752	110911	52225	112473	56539	164358	86841	98637	42943
85	3,11-dihydroxy myristoic acid	2.44905e-19	1.49157e-20	Low BF	9170.27	0	0	0	0	0	0	0	0	0	0	0	0	0	0	0	0	0	0	0	0	0	0	0	0	0	0	0	16603	0	38410	15294	38286	18354	49155	24054	13184	36144	16855	39447	18730	50600	27070	31343	14573
86	Dipyridamole	4.96826e-19	8.97724e-20	Low BF	24712.5	0	0	0	0	0	0	0	0	0	0	0	0	0	0	0	0	0	0	0	0	0	0	0	0	0	0	0	0	0	54068	0	64714	47937	634584	657445	26329	43147	34976	32438	37384	522971	364108	20074	19817
87	JP83	6.70539e-19	1.22183e-19	Low BF	149781	0	0	0	0	0	0	0	0	0	0	620489	1189836	0	0	0	0	29295	0	0	0	0	0	0	0	0	253611	0	0	1035175	879240	1056797	1074814	1219209	1293604	1489630	993294	835383	1005738	924583	1113488	999314	993675	762144	732211
88	1-Hexadecyl-2-O-methyl-glycerol + 20.34096	9.83895e-19	1.79898e-19	Low BF	73128.8	0	0	0	0	0	0	0	0	0	0	0	0	0	0	0	0	0	0	0	0	0	0	0	0	0	0	0	0	0	53303	39730	245801	209496	2464939	2702690	18133	349607	429280	564690	633836	2493703	1280476	0	20029
89	Ala Gly	5.49833e-18	1.02599e-18	Low BF	58898.7	0	0	13178	0	0	0	0	0	0	0	200302	326453	0	0	0	0	0	0	0	0	0	0	0	0	0	0	0	0	0	319953	399129	317692	314287	288402	310906	383438	313522	393969	305774	353422	278653	314321	289597	352454
90	3,5-Dichlorosalicylic acid	5.51134e-18	1.03187e-18	Low BF	15369.8	0	0	0	0	0	0	0	0	0	0	20832	34844	0	0	0	0	0	0	0	0	0	0	0	0	0	0	0	13562	48578	101140	66200	68352	56381	45827	74800	130924	131077	84585	44776	123096	117230	92424	0	50194
91	Cannabipiperidiethanone	6.15824e-18	1.1607e-18	Low BF	87584.4	0	0	0	0	0	0	0	0	0	0	0	0	0	0	0	0	0	15016	0	0	0	0	0	0	0	0	0	305061	543171	0	0	499964	607153	400354	506571	511724	473359	512711	373590	411335	426287	378182	443439	535034
92	(3b,5a,6b,22a,25R)-Furostane-22-methoxy-3,6,26-triol 3-[glucosyl-(1-2)-[xylosyl-(1-3)]-glucosyl-(1-4)-galactoside] 26-glucoside	7.70702e-18	1.46709e-18	Low BF	205639	0	0	0	0	0	0	0	0	0	0	0	0	404235	0	0	0	0	0	0	418504	0	0	0	0	0	0	0	555713	0	1209582	1460096	1251291	1591735	1225316	1457082	1332902	1221515	1372111	1511807	1610084	1229761	1768921	1164603	1378611
93	Nicotinyl	2.37719e-17	4.68888e-18	Low BF	49266.7	0	0	0	0	0	0	0	0	0	0	206712	379343	0	0	0	0	0	0	0	0	0	0	0	0	0	0	219058	250570	369949	292657	397071	234425	219215	231550	328370	252509	280389	174347	252165	265796	197358	135498	363816	361519
94	2-O-(beta-D-galactopyranosyl-(1-6)-beta-D-galactopyranosyl) 2S-hydroxytridecanoic acid	3.52346e-17	7.36447e-18	Low BF	13620.6	0	0	0	0	0	0	0	0	0	0	0	0	0	0	0	0	0	0	0	0	0	0	0	0	0	0	0	0	70790	57728	79111	57511	67414	51775	56554	80374	56774	86956	106567	126418	46569	0	42942	0
95	6-Benzylaminopurine	3.52346e-17	7.30922e-18	Low BF	202699	0	0	0	0	0	0	0	0	0	0	0	0	0	0	0	0	0	0	0	0	0	0	0	0	0	0	0	0	1817930	1445825	1704846	1348075	1555103	0	1685139	1703457	1409548	1696462	1362788	1897473	1490038	0	1661076	519835
96	Digitoxigenin 3-[glucosyl-(1-6)-glucosyl-(1-4)-2,6-dideoxyribohexoside]	3.54208e-17	7.47453e-18	Low BF	55181.6	0	0	0	0	0	0	0	0	0	0	0	0	0	0	0	0	0	0	0	0	0	0	0	0	0	0	0	0	0	0	0	399496	544086	374174	429935	413621	337697	401023	366910	429952	244497	390489	268187	0
97	PI(O-16:0/0:0)	3.55914e-17	7.76613e-18	Low BF	9075.63	0	0	0	0	0	0	0	0	0	0	0	0	0	0	0	0	0	0	0	0	0	0	0	0	0	0	0	0	0	0	0	23192	0	46914	53312	32642	39631	45339	39154	38029	15706	40275	34646	34278
98	Benoxinate	3.68826e-17	8.18445e-18	Low BF	11226.3	0	0	0	0	0	0	0	0	0	0	0	0	0	0	0	0	0	0	0	0	0	0	0	0	0	0	0	0	44625	51662	29895	48921	48639	65859	80440	46926	47349	48978	0	42909	67932	94086	14427	0
99	Tafldecreasedrost ethyl amide	3.88037e-17	8.74722e-18	Low BF	41110.9	0	0	0	0	0	0	0	0	0	0	0	0	0	0	0	0	0	0	0	0	0	0	0	0	189924	0	78543	230952	323277	283330	329117	275141	274688	256017	229574	392892	352922	346552	306675	308006	172791	107444	150846	231625
100	Phalluside-1	7.55703e-17	1.79343e-17	Low BF	9199.29	0	0	0	0	0	0	0	0	0	0	0	0	0	0	0	0	0	0	0	0	0	0	0	0	0	0	0	0	70233	10854	33503	0	10449	18485	11271	95496	63416	37263	47973	37575	108388	139886	150065	147703
101	PE(19:0/0:0)	8.38474e-17	2.00037e-17	Low BF	32547.7	0	0	0	0	0	0	0	0	0	0	0	0	0	0	0	0	0	0	0	0	0	0	0	0	0	0	0	0	106455	137207	78973	171927	130627	1203247	1296231	100597	111507	116855	121930	113247	1008602	0	0	0
102	(25S)-11alpha,20,26-trihydroxyecdysone	9.36652e-17	2.27565e-17	Low BF	70124.3	0	0	0	0	0	0	0	0	0	583307	235336	586694	0	0	0	0	0	0	0	0	0	0	0	0	0	0	0	0	586508	487552	567079	358677	469596	483318	564394	567254	420919	512588	650599	438504	297287	433978	445695	471166
103	Militarinone D	9.36652e-17	2.27427e-17	Low BF	17063	0	0	0	0	0	0	0	0	0	0	0	0	0	0	0	0	0	0	0	0	0	0	0	0	0	0	79593	0	92305	94901	102670	84632	82452	106485	121270	80938	66578	87613	88901	108797	89628	92027	64946	0
104	PA(P-16:0/17:2(9Z,12Z))	1.04074e-16	2.54157e-17	Low BF	16542.7	0	0	0	0	0	0	0	0	0	0	0	0	0	0	0	0	0	0	0	0	0	0	0	0	84006	93068	123365	118603	37010	56797	63513	91585	111035	279292	333334	34571	65091	77543	85519	101095	80216	109849	28736	66408
105	Dehydrocurdione	1.24355e-16	9.05263e-18	Low BF	7272.1	0	0	0	0	0	0	0	0	0	0	0	0	0	0	0	0	0	0	0	0	0	0	0	0	0	0	0	0	0	0	16418	38171	0	42148	20902	20008	46075	23793	52472	26762	60691	34930	41413	24225
106	Pinidine	1.45316e-16	1.16921e-17	Low BF	10810.1	0	0	0	0	0	0	0	0	0	0	0	0	0	0	0	0	0	0	0	0	0	0	0	0	0	0	0	0	16342	18294	0	18777	0	0	0	27581	92407	39906	84676	40697	114714	57468	86505	27784
107	12S-HpOME(13E)	1.48555e-16	1.26924e-17	Low BF	7488.03	0	0	0	0	0	0	0	0	0	0	0	0	0	0	0	0	0	0	0	0	0	0	0	0	0	0	0	13987	0	39622	0	35862	18390	64164	34731	16526	50359	23155	48274	21754	0	42563	31634	17221
108	Fruticosonine	1.48555e-16	1.36254e-17	Low BF	5485	0	0	0	0	0	0	0	0	0	0	0	0	0	0	0	0	0	0	0	0	0	0	0	0	0	0	0	11962	0	29959	14386	25953	15771	43104	25550	13805	29701	17932	27731	15551	0	30326	21533	11926
109	Nateglinide	1.48555e-16	1.36602e-17	Low BF	13095.1	0	0	0	0	0	0	0	0	0	0	0	0	0	0	0	0	0	0	0	0	0	0	0	0	0	0	0	27841	18676	74598	35480	77081	47104	149078	90017	30426	77425	49047	82371	50565	0	100406	66225	39987
110	His Arg Pro	1.55038e-16	3.88323e-17	Low BF	341481	0	0	0	0	0	0	0	0	0	0	0	0	0	0	0	0	0	0	0	0	0	0	0	0	0	0	0	0	0	303612	409761	2576891	3162982	20141118	21464912	72965	5343706	5770443	9073231	9770074	8336734	0	0	284340
111	6-O-Methylcodeine	2.01327e-16	2.4213e-17	Low BF	10334.3	0	0	0	0	0	0	0	0	0	0	0	0	0	0	0	0	0	0	0	0	0	0	0	0	0	0	0	39785	0	65063	31693	60361	35340	76398	40457	27209	63064	30058	75390	0	77384	46843	61646	22603
112	N-Acetylphenylalanine beta-naphthyl ester	2.01327e-16	2.38983e-17	Low BF	10004.6	0	0	0	0	0	0	0	0	0	0	0	0	0	0	0	0	0	0	0	0	0	0	0	0	0	0	0	0	0	0	15071	102084	21270	0	21199	15593	106126	18956	125954	24808	158937	25592	162090	21048
113	Bethanidine	2.20443e-16	5.57665e-17	Low BF	18941.1	0	0	0	0	0	0	0	0	0	61432	87372	174782	0	0	0	0	27701	0	0	0	0	24868	0	0	0	0	0	0	260410	230017	155096	214298	162704	200069	201545	112151	121534	125309	148868	184146	85198	69724	211528	143770
114	Apicidin + 10.595515	5.00384e-16	1.29404e-16	Low BF	108554	0	0	0	0	0	0	0	0	0	422569	515761	580499	0	0	0	0	0	0	0	0	0	0	530738	0	0	0	0	1018542	1487773	1209645	1824400	1091363	1242675	1054934	1052507	1450343	1196335	1344745	1008292	1160670	591874	1209527	952621	1601680
115	D-Arginine	7.03581e-16	1.83275e-16	Low BF	24618.8	0	0	0	0	0	0	0	0	0	10621	0	0	0	0	0	0	46498	0	0	0	0	0	0	0	0	0	0	23486	76384	134889	0	112389	54278	24396	310922	246674	131763	166084	176281	195926	0	505048	235631	206714
116	Capsianoside I	1.41953e-15	3.73327e-16	Low BF	58474.8	0	0	0	0	0	0	0	0	0	0	0	0	0	0	0	0	0	0	0	0	0	0	0	0	120652	211067	249193	322694	559157	456407	470477	445371	554132	581511	587592	483016	530045	562137	662369	826596	807627	999482	0	440095
117	Phenylethylamine + 8.22931	1.57383e-15	4.14892e-16	Low BF	18984.4	0	0	0	0	0	0	0	0	0	31310	27151	55958	0	0	0	0	0	0	0	0	0	0	0	0	0	0	0	0	184811	145367	166555	134486	147714	130356	161139	150738	134243	150900	130715	67471	53316	138942	0	95506
118	(+)-Arnicenone	2.53441e-15	6.77641e-16	Low BF	19532.7	0	0	0	0	20433	0	0	0	0	0	0	0	0	0	0	0	0	0	0	0	23169	0	0	0	0	0	153982	268263	71348	81706	84496	34596	87516	60101	69050	249533	252410	237905	244676	279230	242246	213014	219737	0
119	Carbetapentane	4.28242e-15	1.15843e-15	Low BF	41517.2	0	0	0	0	0	0	0	0	0	0	0	0	0	0	421050	0	395407	373178	0	0	0	367941	0	461062	0	0	0	0	523403	422191	488417	387252	481211	316544	357919	422880	376441	432674	403958	464417	410087	506205	392845	496450
120	Penbutolol	4.77549e-15	1.30676e-15	Low BF	53459.7	0	0	0	0	0	0	0	0	0	0	0	0	0	0	0	0	0	0	0	0	0	0	0	0	0	0	0	0	811729	556067	679847	396143	546347	460446	535455	768875	556784	651357	501567	559916	512042	651958	0	0
121	Arg His Glu	4.80434e-15	1.31944e-15	Low BF	9693.83	0	0	0	0	0	0	0	0	0	0	0	0	0	0	0	0	0	0	0	0	0	0	0	0	0	0	0	0	94556	72278	77140	50703	70368	56264	57482	74033	78368	85305	64603	88327	61120	0	64981	0
122	Tyrosyl-Alanine	4.90523e-15	1.3756e-15	Low BF	4896.41	0	0	0	0	0	0	0	0	0	0	0	0	0	0	0	0	0	0	0	0	0	0	0	0	0	0	0	0	0	27985	32060	24168	34608	33498	0	26009	28565	36246	23626	34203	15028	42843	0	0
123	Perillyl acetate	4.97597e-15	1.40524e-15	Low BF	34241.7	0	0	0	0	0	0	0	0	0	0	0	0	0	0	0	0	0	0	0	0	39976	0	343811	0	0	0	444027	148840	393386	221711	450563	252850	388322	407093	560877	459424	397514	454637	407910	106470	38175	519254	345211	275401
124	Capryloylglycine	5.07532e-15	1.45236e-15	Low BF	14393.8	0	0	0	0	0	0	0	0	0	0	0	0	0	0	0	0	0	0	0	0	0	0	0	0	0	0	0	0	108935	87292	32166	137298	138876	0	118425	166653	137938	0	104354	147410	0	162478	140281	0
125	(▒)-CP 47,497-C8-homolog	5.0755e-15	1.45559e-15	Low BF	6446.59	0	0	0	0	0	0	0	0	0	0	0	0	0	0	0	0	0	0	0	0	0	0	0	0	0	0	0	0	41993	50270	48122	41430	50275	61192	67253	0	43018	52124	40135	48750	62382	0	17727	0
126	Notoginsenoside R2	5.26481e-15	1.52307e-15	Low BF	6283.45	0	0	0	0	0	0	0	0	0	0	0	0	0	0	0	0	0	0	0	0	0	0	0	0	0	0	0	0	0	50825	31330	40445	40706	62099	44805	27900	36551	0	38170	39684	0	60103	19932	22896
127	(+)-15-epi Cloprostenol	5.34455e-15	1.54948e-15	Low BF	10337.8	0	0	0	0	0	0	0	0	0	0	65972	96443	0	0	0	0	0	0	0	0	0	0	91715	0	73039	0	0	77247	96720	83716	95130	79017	83601	77238	87165	84255	71026	87183	71611	71714	43921	54932	91807	95783
128	2-(2-Benzenesulfonamido-5-pyrimidinyloxy)acetic acid	5.4955e-15	1.60701e-15	Low BF	20154.5	0	0	0	0	0	0	0	0	0	0	0	0	0	0	0	0	0	0	0	0	0	0	0	0	0	0	0	0	287572	278759	291970	215017	293628	248986	266991	235691	238828	253285	241526	275013	0	0	31704	121723
129	N-pentadecanoyl-L-Homoserine lactone	6.185e-15	1.83188e-15	Low BF	7892.09	0	0	0	0	0	0	0	0	0	0	0	0	0	0	0	0	0	0	0	0	0	0	0	0	0	0	0	0	38024	43794	35925	42787	46737	136938	171114	39583	47040	62428	50416	50506	70618	0	0	0
130	6-(Allylthio)purine	6.49913e-15	1.93305e-15	High BF	5418.53	63303	82680	58609	88765	15279	21005	0	47586	58030	15091	57402	45068	64110	0	0	45535	0	30239	14446	22256	15046	17202	73431	10705	71472	23621	38519	0	0	0	0	0	0	0	0	0	0	0	0	0	0	0	0	0
131	Cyclopentolate	7.3813e-15	2.21393e-15	Low BF	36700.5	417767	0	332451	0	301538	0	0	94811	0	0	0	0	0	0	0	0	0	0	0	0	0	0	0	0	0	0	0	0	508545	193736	399378	193964	426437	269513	405559	443413	374768	465336	473684	575086	306038	607534	236233	92006
132	Myxochromide S2	8.14853e-15	2.45935e-15	Low BF	55590.3	0	0	0	0	0	0	0	0	0	0	0	0	191354	0	0	0	0	0	0	0	0	0	0	0	0	0	189529	0	564887	438581	548584	441986	502315	512324	583651	0	540462	610248	906814	1075554	1505352	1572122	0	445936
133	Betavulgaroside IV	1.00595e-14	1.46461e-15	Low BF	3486.29	0	0	0	0	0	0	0	0	0	0	0	0	0	0	0	0	0	0	0	0	0	0	0	0	0	0	0	0	0	17833	11322	22552	15550	34824	23320	12893	23265	16765	27348	0	0	22009	20131	12626
134	24-(dimethoxyphosphoryl)-25,26,27-trinorvitamin D3 / 24-(dimethoxyphosphoryl)-25,26,27-trinorcholecalciferol	1.07561e-14	3.30024e-15	Low BF	22306.2	0	0	0	0	0	0	0	0	0	0	0	0	106304	0	0	0	0	0	0	0	0	0	0	0	0	0	0	0	275913	187675	210248	177328	184051	221010	246014	0	230317	0	217624	205413	237949	0	0	276556
135	Sinapoylspermine	1.15243e-14	1.81034e-15	Low BF	7035.76	0	0	0	0	0	0	0	0	0	0	0	0	0	0	0	0	0	0	0	0	0	0	0	0	0	0	0	0	0	71984	22695	53732	0	78659	28294	0	58124	20419	66401	27827	76046	58868	133096	34688
136	4,5-Di-O-methyl-8-prenylafzelechin-4beta-ol	1.17802e-14	3.62184e-15	Low BF	657580	0	0	0	0	0	0	0	2715369	0	0	0	0	0	0	0	0	0	0	0	0	0	0	0	0	28017594	31860642	25497900	28686704	19273996	18043156	18949792	16304473	17192124	7728293	8165632	14354134	13237999	18455094	15004977	15223943	5999028	7517245	12317264	16285711
137	Phenazopyridine	1.28829e-14	2.11487e-15	Low BF	16216.6	0	0	0	0	0	0	0	0	0	0	0	0	0	0	0	0	0	0	0	0	0	0	0	0	0	0	0	0	0	0	53149	202869	75682	332104	96350	44097	240416	58623	266832	78400	368622	87383	234122	57195
138	(23S)-23,25-dihydroxy-24-oxovitamin D3 23-(?-glucuronide) / (23S)-23,25-dihydroxy-24-oxocholecalciferol 23-(?-glucuronide)	1.58192e-14	5.0023e-15	Low BF	18990.9	0	0	0	0	0	0	0	0	0	0	0	178820	0	0	0	0	0	0	0	0	0	0	0	0	0	0	0	0	153717	133245	149286	133829	172499	158666	196638	152157	140810	175825	158519	177225	0	206929	0	178924
139	N-(Heptan-4-yl)benzo[d][1,3]dioxole-5-carboxamide	1.98211e-14	3.87309e-15	Low BF	28410.9	0	0	0	0	0	0	0	0	0	0	0	0	0	0	0	0	0	0	0	0	0	0	0	0	0	0	0	163218	88715	407542	167903	398119	196559	520122	247968	142522	386035	164386	398826	192170	0	271294	363508	143973
140	Decanoic acid, 9-hydroxy-, (R)-; (-)-(R)-9-Hydroxydecanoic acid; D-9-Hydroxydecanoic acid	2.00255e-14	3.98976e-15	Low BF	5087.48	0	0	0	0	0	0	0	0	0	0	0	0	0	0	0	0	0	0	0	0	0	0	0	0	0	0	0	19950	0	0	17707	39535	19418	61460	25285	16218	54401	20421	54529	21266	74369	35225	37213	12815
141	Coroloside	2.3357e-14	4.74299e-15	Low BF	8717.53	0	0	0	0	0	0	0	0	0	0	0	0	0	0	0	0	0	0	0	0	0	0	0	0	0	0	0	48691	23056	84163	37178	95199	45746	98342	51461	24012	90521	36841	94906	46712	124433	67255	80194	0
142	FPL64176	2.45376e-14	5.07674e-15	Low BF	3453.6	0	0	0	0	0	0	0	0	0	0	0	0	0	0	0	0	0	0	0	0	0	0	0	0	0	0	0	18043	0	29500	13040	28167	14490	39703	0	11148	30997	13107	26566	14099	0	19729	24317	13140
143	Imazaquin	2.69074e-14	8.74448e-15	Low BF	16241.2	0	0	0	0	0	0	0	0	0	0	0	0	0	0	0	0	0	0	0	0	0	0	0	0	138063	0	0	129727	182020	130767	157403	113546	136740	123255	160045	150050	134236	133583	133542	145872	155019	80835	0	0
144	LysoPE(0:0/18:0)	3.74754e-14	8.18428e-15	Low BF	31865.9	0	0	0	0	0	0	0	0	0	0	0	0	0	0	0	0	0	0	0	0	0	0	0	0	0	0	0	0	0	0	0	135282	73022	3596837	2101710	0	207493	148887	437052	280368	5300313	3423599	33545	35125
145	LysoPE(0:0/18:0) - 20.73061	3.94951e-14	8.7767e-15	Low BF	26666.1	0	0	0	0	0	0	0	0	0	0	0	0	0	0	0	0	0	0	0	0	0	0	0	0	0	0	0	0	0	0	0	105996	56949	2997540	1701137	0	163953	118443	350458	213940	4356597	2781038	29537	27594
146	20,21,21-Trifluoro-3-methoxy-19-nor-17alpha-pregna-1,3,5(10),20-tetraen-17-ol	4.70164e-14	1.5574e-14	Low BF	26988	0	0	0	0	0	0	0	0	0	0	0	0	0	435010	0	0	0	0	0	0	11802	388818	347725	388376	0	0	422130	0	378075	374363	434764	407373	467264	362049	423308	356526	315710	400648	373686	449797	372989	452865	326684	327975
147	PI(12:0/12:0)	5.15611e-14	1.71117e-14	Low BF	4946.06	0	0	0	0	0	0	0	0	0	0	0	0	0	0	36480	0	0	0	0	0	0	55710	0	0	0	0	0	0	45684	36632	40414	41760	37839	37469	25038	44055	44880	46201	45672	48494	0	14694	11495	20073
148	Vinorelbine	6.49424e-14	1.49293e-14	Low BF	17454.2	0	0	0	0	0	0	0	0	0	0	0	0	0	0	0	0	0	324423	0	300893	0	0	0	0	244302	68145	0	0	0	312001	100961	238528	104459	46813	106330	78300	299950	79877	322596	129421	378866	146986	279414	82147
149	Benzocaine	7.21238e-14	2.40262e-14	Low BF	635189	8975311	0	0	0	0	0	0	0	0	0	0	0	0	0	15198847	0	13963153	0	0	0	0	13684813	0	15585411	0	0	0	14386475	17129724	31330072	16145846	30936708	16200853	31716022	17014590	10709079	19339504	16513738	30511954	16471872	34866688	19610106	25135154	16347625
150	Glu Leu Val	8.8012e-14	2.94843e-14	High BF	77871.8	1175268	431115	1094453	309177	1104971	258740	1120054	1136472	303621	1109918	236138	925044	0	1121748	1307548	2104443	1170026	1925691	1150531	0	1104060	1136780	2005723	1140855	2038137	1100741	1828819	1050460	1255918	0	0	0	0	0	0	0	0	0	0	0	0	0	0	0
151	Myrtucommulone A	1.16328e-13	3.92615e-14	Low BF	17061.7	0	970028	0	0	0	0	0	0	0	92075	58897	154330	0	0	0	0	0	0	0	0	0	0	0	240798	0	0	176362	0	244218	198399	180028	176826	205732	191598	233499	245187	213322	249893	237721	271429	226459	314120	191822	268526
152	Cimicifugoside	2.27429e-13	7.87529e-14	Low BF	29671.7	0	0	0	0	80594	0	0	64187	0	0	0	0	0	0	0	0	0	0	0	0	0	0	0	0	0	0	0	0	596108	424369	563230	343045	424986	234484	323226	422872	369387	500935	0	419609	0	0	455524	491209
153	Acutoside G	2.62722e-13	9.13028e-14	Low BF	21452.7	0	0	0	0	0	0	0	0	0	0	0	0	0	0	0	0	0	0	0	0	0	0	0	0	44105	0	0	0	424320	324487	373008	364219	359146	298202	405228	399653	295082	340911	273840	306705	216936	0	0	255327
154	Apicidin	5.238e-13	1.86626e-13	Low BF	65593.1	0	1047087	709538	801801	0	0	0	0	0	0	0	0	0	0	0	0	0	0	0	0	0	0	0	0	1418968	0	0	1706708	1647823	1448126	1581562	1422901	1771415	1154796	1252892	1564045	1183881	1539378	1091978	1293691	1168852	1246939	854688	1413944
155	Marmeline	6.06054e-13	2.17071e-13	Low BF	9234.1	0	0	0	0	0	0	0	0	0	60170	0	0	0	0	0	0	0	0	0	0	0	0	0	0	0	0	0	0	196367	107255	122806	111648	142878	110530	0	194309	112389	154688	77706	163963	23258	67895	118582	176409
156	Buserelin	6.61762e-13	2.38682e-13	Low BF	150110	0	0	0	0	0	0	0	0	0	0	0	0	0	0	0	0	0	0	0	0	0	0	0	3775592	3071963	3733812	3254475	3638718	4447679	3736127	4245182	3379896	4395922	3592996	4087162	0	3275225	4158785	3279787	3926896	3098040	3987740	3419321	4414929
157	Eplerenone + 15.982803	7.19564e-13	2.60881e-13	Low BF	29835.9	0	176009	174812	63486	267871	222282	204383	838968	234846	0	0	0	0	0	0	0	0	0	0	0	0	0	0	0	0	0	0	0	941127	875524	945772	795023	1079232	864729	1012350	811302	706941	873685	780116	920238	932689	1176616	1278770	1415678
158	beta-Funaltrexamine	7.25175e-13	2.6337e-13	Low BF	31606.8	0	0	0	0	0	0	0	0	0	0	0	0	0	0	0	0	0	0	0	0	0	0	0	0	424858	0	0	0	723286	573412	668341	474281	628943	503532	603734	650155	641080	661652	380373	640639	0	0	0	662189
159	Asn Pro	7.58828e-13	2.76542e-13	High BF	17239.5	593883	288885	442318	269052	491554	248952	428567	500032	281827	298518	0	412479	131333	211003	236675	269661	259236	180364	223081	197323	63742	237832	218312	218482	127711	207497	174323	111328	304061	210433	216880	0	209941	0	0	0	0	0	0	0	0	0	0	0
160	Cinnamyl isovalerate	7.86023e-13	2.86945e-13	Low BF	5753.09	0	0	0	0	0	0	0	0	0	0	0	0	0	0	0	0	54307	0	0	0	0	0	0	0	0	0	0	0	89438	74530	86881	55983	56407	0	55419	91823	51442	82123	42227	88552	44472	73328	0	78483
161	PG(14:0/0:0)[U]	8.59308e-13	2.20589e-13	Low BF	34962.4	0	0	0	0	0	0	0	0	0	0	0	0	0	0	0	0	0	0	0	0	0	0	0	0	0	0	0	54598	0	36785	43116	609565	439566	3739550	1744231	0	982185	443017	2712106	1413208	5363038	3320829	0	67265
162	zeleplon	1.12978e-12	2.98677e-13	Low BF	3252.66	0	0	0	0	0	0	0	0	0	0	0	0	0	0	0	0	0	0	0	0	0	0	0	0	0	0	0	24366	0	0	23949	41562	0	44754	34470	15810	36587	17952	35790	16555	45671	13262	26323	30820
163	11-hydroxy-tetradecanoic acid	1.15525e-12	3.14264e-13	Low BF	14268.4	0	0	0	0	0	0	0	0	0	0	0	0	0	0	0	0	0	0	0	0	0	0	0	0	0	0	0	32076	0	0	12368	123175	73822	645994	332044	0	365124	172974	667287	343187	1674057	997633	0	11149
164	Pipercyclobutanamide A	1.17356e-12	4.38709e-13	Low BF	53742.6	0	0	0	0	0	0	0	1132831	0	451510	601097	870014	0	0	0	0	0	0	0	0	0	0	0	0	1224138	1693814	0	1031100	1724401	1370487	1562440	1238367	1576138	1353598	1741057	1556078	1385604	1616766	2839008	3459973	4536272	5641099	1200570	1178344
165	5-Hydroxyfluvastatin	1.27191e-12	4.77862e-13	Low BF	4386.1	0	0	0	0	0	0	0	0	0	0	0	0	0	0	42625	29979	44722	38846	0	0	0	0	0	0	0	0	0	0	48232	38967	52495	31913	52106	43063	48513	46772	43226	48175	38494	53037	0	56542	0	44427
166	Leu Phe Gly	1.79293e-12	6.89331e-13	Low BF	22696.2	0	0	0	0	0	0	0	0	0	0	0	0	0	0	0	0	0	0	0	0	0	0	0	0	321417	0	292815	357013	501105	378202	472284	342606	418516	316249	381063	422686	257217	320943	165853	0	0	0	385392	412895
167	Cyclolinopeptide H	1.79503e-12	6.9126e-13	Low BF	35490.2	0	0	0	0	0	0	0	0	0	0	0	0	0	0	0	0	0	0	0	0	0	0	0	0	520375	618748	0	618955	829408	626238	720206	617160	748691	585301	659827	729095	526389	721696	577902	620491	601130	631595	0	641833
168	OM-174	3.96257e-12	1.56319e-12	Low BF	11952.2	0	0	0	0	0	0	0	0	0	0	0	191371	0	0	164007	0	0	0	251652	0	0	259225	0	136627	0	197511	0	280271	353517	398291	294168	26092	196694	213054	375375	439883	265775	319143	289650	327946	286625	571518	219561	64882
169	Nicotinamide, N-(2-hydroxyethyl)-	4.27065e-12	1.69008e-12	Low BF	11921.3	0	0	0	0	0	0	0	0	0	242221	13976	167303	0	0	0	0	0	0	0	0	0	0	0	132033	0	247069	0	186568	304251	273394	296803	230656	208371	68216	236952	290241	219689	330030	215250	276819	197153	273615	223554	280109
170	PE(19:1(9Z)/0:0)	1.85641e-11	5.47677e-12	Low BF	79098.7	0	0	0	0	0	0	0	0	0	0	0	0	0	0	0	0	0	0	0	0	1683281	0	0	0	0	0	0	14301	0	0	0	2883103	0	25927544	15347708	93357	3941125	2642551	5997167	4095993	33547612	21374660	98850	234223
171	Gln Tyr Leu	2.19478e-11	8.98801e-12	Low BF	46171.8	0	0	0	0	0	0	0	0	0	0	1229225	1792892	0	0	2120559	1684523	1785771	1520766	0	0	0	0	0	0	0	0	0	0	0	1712006	1884386	1663660	1797680	1583221	1717285	1915615	1704335	1988816	1748904	1743559	1383619	1452782	1699748	1757418
172	W123	2.31357e-11	9.50346e-12	Low BF	5987.04	10706	0	0	0	14244	0	17206	0	15137	0	0	0	0	0	0	0	0	0	0	0	0	0	0	77926	0	210191	0	0	73691	77125	74561	110742	92655	168920	234926	0	134077	142829	159472	170653	67434	100091	0	152273
173	Ledecreasedrolide	2.46881e-11	1.0172e-11	Low BF	10039.9	0	0	0	0	0	0	0	0	0	0	0	0	0	0	0	240966	0	230857	0	0	309395	255048	0	0	113748	270274	134104	191753	542450	346505	601299	365457	542217	337488	406332	487175	266492	406364	425742	507028	423558	168068	89161	247179
174	1-hexadecanyl-2-((2'-alpha-glucosyl)-beta-glucosyl)-3-beta-xylosyl-sn-glycerol + 9.871498	2.70487e-11	1.11785e-11	Low BF	20218.5	306118	248651	313198	226233	315438	0	285060	336517	0	0	0	0	0	0	0	0	0	0	0	0	0	0	0	0	0	0	0	0	0	833876	972370	721937	880048	740080	892992	924445	689630	892107	634527	753546	599635	704429	619770	864401
175	CerP(d18:1/2:0)	3.56265e-11	1.49689e-11	Low BF	122808	55322	0	76742	0	0	0	0	0	0	0	0	0	0	0	0	0	0	0	0	10230152	0	0	0	5250026	10992561	12578453	0	17404040	3151175	3686955	4424826	5278524	6510541	11794682	14711556	2983747	8043688	9169921	16783864	19943212	19555460	26074586	0	7305195
176	Cucurbitacin A	5.01157e-11	2.14333e-11	Low BF	17224.5	0	0	0	0	0	0	0	0	0	0	0	0	0	295952	0	0	0	0	0	583243	0	958666	0	894562	621657	463578	474374	634758	965049	1006711	952826	985513	915803	1070721	1166460	903188	749719	934957	177172	982763	905886	1236989	929478	1013402
177	Brevetoxin B2	5.32648e-11	2.29135e-11	Low BF	21694	0	0	0	0	0	0	0	0	0	0	0	0	0	0	0	0	0	0	0	0	0	0	0	459096	503912	511045	0	520229	703956	577986	676043	699681	795160	638451	666480	738777	599184	657271	660606	805425	660036	639146	0	482277
178	Lucyoside N	5.46984e-11	1.76041e-11	Low BF	3047.46	0	0	0	0	0	0	0	0	0	0	0	0	0	0	0	0	0	0	0	0	0	0	0	21294	70992	24306	72281	33320	16309	56827	26656	71859	36105	78562	36185	22965	60718	25960	67693	35435	86013	43754	61183	24184
179	U-73122	5.70398e-11	2.46089e-11	Low BF	9224.43	0	0	0	0	0	0	0	0	0	0	0	325935	208311	281160	0	0	0	233883	0	0	0	271500	224337	0	309033	0	0	364963	477115	426162	475502	385583	421983	296437	473989	406465	237036	444677	236855	444179	277200	327303	221193	392244
180	FTY720 phenoxy-biotin	6.02991e-11	2.61661e-11	Low BF	42785.6	0	0	0	0	0	0	0	0	0	1844339	1002638	1849148	0	0	0	0	0	0	0	0	0	0	0	1043826	0	0	0	0	2673402	1748982	2196833	1613618	1931439	1188224	1515154	2173270	1610893	1628133	636503	798764	0	0	1901414	1103774
181	PE(12:0/0:0)	6.86552e-11	2.2622e-11	Low BF	8616.76	0	0	0	0	0	0	0	0	0	0	0	0	0	0	0	0	0	0	42508	0	155030	0	0	0	0	0	0	0	0	17406	14034	155011	99590	902898	431821	0	464248	194802	734622	395717	0	946325	0	11556
182	VPGPR Enterostatin	6.91518e-11	3.03974e-11	Low BF	31466.3	0	0	0	0	0	0	0	0	0	0	1418609	2884066	0	0	0	0	0	0	1511353	0	0	0	0	1683048	1746132	2204616	1064069	1218936	2010151	1673544	1968653	1522065	2244572	1650078	1861406	1942880	1644970	2002505	1695788	2251197	1745939	1269025	1901705	1236738
183	Momorcharaside A	1.00373e-10	4.45612e-11	Low BF	13998	0	0	0	0	0	0	0	0	0	754407	0	0	0	0	0	691485	751996	0	0	625931	0	380331	0	0	519417	740682	0	703021	898856	672360	793734	575801	740907	483787	571575	730323	511999	578851	531639	784465	602254	569524	637660	770155
184	Apicidin + 9.794527	1.02797e-10	4.57021e-11	Low BF	24265.4	0	0	0	0	0	0	0	0	0	0	0	0	0	0	0	1236522	1308575	0	1594687	1156872	1678313	1424636	1140146	0	0	1672797	0	0	1734845	1539475	1630835	1442852	1720221	1259725	1548302	1619460	1298183	1560773	1123416	1143059	1246460	1399621	1228320	1477760
185	Fluocinolone	1.08726e-10	4.85419e-11	Low BF	14557.2	0	0	0	0	0	0	0	0	0	0	0	0	0	337704	0	0	0	0	0	0	0	588332	574310	538247	0	0	0	0	356464	397790	419784	331686	351441	470699	466966	230527	264701	264290	569643	660266	768197	820813	380099	197010
186	Laccarin + 8.216441	1.86885e-10	8.47242e-11	Low BF	5113.91	0	0	0	0	0	0	0	0	0	28934	0	0	0	0	0	0	0	0	0	0	0	0	92143	182575	135448	174085	137547	167314	180203	142423	207704	129910	160277	117306	166471	150762	136704	164752	129407	151738	63798	154983	135799	90166
187	Methylthiobenzoylglycine + 7.328441	2.13332e-10	9.69813e-11	Low BF	5838.01	0	0	0	0	0	0	0	0	0	0	0	0	0	34299	0	219757	0	141012	209472	175688	0	0	145783	0	226804	0	0	0	210314	158642	248178	96424	154733	176593	228688	240288	193690	243242	199073	187852	174139	284941	145634	45552
188	3-[(3-Methylbutyl)nitrosoamino]-2-butanone	2.99625e-10	1.38086e-10	Low BF	5403.89	0	0	0	0	0	0	0	0	0	0	0	0	0	0	0	162409	0	0	0	93045	0	0	139894	226469	153354	173029	0	153490	207795	175239	268069	203189	208960	153564	211638	267520	146475	200532	116661	40983	81529	110708	260429	193181
189	Avermectin A2b monosaccharide	3.23483e-10	1.49487e-10	Low BF	8561.12	0	85491	0	0	270387	0	0	0	0	0	0	0	0	0	0	0	690191	0	0	0	0	0	496556	340087	353490	332157	411603	475408	762628	575468	671830	507460	647765	506007	578092	690264	485329	569498	493260	582487	223899	460614	372951	609910
190	L-Phenylalanine n-butyl ester	5.33983e-10	2.49772e-10	Low BF	9354.46	0	0	0	0	0	0	0	0	0	0	423700	356841	0	0	0	737101	0	0	0	0	581130	123991	824755	0	596433	0	625643	645012	686697	893260	741399	693795	595629	555301	637072	756451	283384	735529	626671	689223	604223	476027	469668	657320
191	Indinavir	5.45249e-10	2.55724e-10	Low BF	8288.71	0	0	0	0	0	0	0	0	0	0	0	0	523312	0	0	0	0	0	0	0	0	0	0	270956	193963	249413	190272	205791	367813	285547	336504	239246	308202	249433	290570	332959	241547	315785	168643	213137	0	0	260090	359573
192	N-docosahexaenoyl histidine	5.46522e-10	2.56663e-10	Low BF	36695.3	0	0	0	0	0	0	0	0	0	0	529214	1979518	0	0	0	0	0	0	0	0	0	0	0	1127914	0	0	0	0	0	2049602	2609941	1768489	2341430	1874127	2682929	2638575	2216154	2647760	2057826	2514168	1959247	2301419	2005077	0
193	PE(19:1(9Z)/0:0) + 20.293535	6.43278e-10	3.04117e-10	Low BF	73067.8	0	0	0	0	0	0	0	0	0	0	0	0	0	0	0	1380077	1216545	0	1975703	2943360	4858722	0	0	0	0	0	0	0	0	1213464	855225	6230658	5125677	68170368	73018744	435455	8206820	10331198	13056038	15094656	0	24561012	63901	509823
194	3,4-Dihydro-5-propanoyl-2H-pyrrole	6.85393e-10	3.24456e-10	Low BF	3355.07	274063	128078	259009	0	184506	0	112475	301944	0	0	0	0	0	0	0	0	0	0	0	0	0	0	130022	0	129923	0	0	0	203883	135955	58718	80965	169628	110379	137695	204063	84172	92316	29977	78655	30426	42705	131798	159704
195	Benzyl 2,3-dimethyl-2-butenoate	7.48925e-10	3.57345e-10	Low BF	4858.39	0	0	0	0	0	0	0	0	0	136831	89191	159565	0	0	0	0	0	0	0	0	0	0	0	162049	0	171817	0	174817	165306	129665	147805	142528	132997	131161	143538	194040	139392	0	140197	183060	116063	133708	135127	175948
196	Furmecyclox	8.02823e-10	3.8809e-10	High BF	8083	448587	739305	539737	532636	108234	284155	0	325595	458672	179497	418573	314526	407265	0	0	391343	0	278258	132534	187109	154418	146218	654860	141484	547941	214250	178002	59153	0	0	161057	0	0	0	0	0	0	145933	0	0	0	0	0	0
197	Tylophorine	9.06731e-10	4.41158e-10	Low BF	6435.64	0	0	0	0	0	0	0	0	0	0	0	0	0	0	0	0	0	0	255675	0	267627	261075	0	0	204333	0	238248	238438	248099	216701	254029	195790	236565	188914	190536	269563	193397	232923	177304	234690	214245	229086	0	412746
198	Nodularin	1.0466e-09	3.80948e-10	Low BF	3691.26	0	0	0	0	0	0	0	0	0	0	0	0	0	0	0	0	0	0	0	0	0	0	0	42691	0	50231	126884	62320	35951	143980	59759	139097	70107	157885	76176	48367	122032	56002	129051	69044	178763	98831	126827	0
199	5-Butyl-2-ethyloxazole + 11.482937	1.61388e-09	7.9835e-10	Low BF	3073.32	11979	0	19264	0	10333	0	0	0	0	0	0	0	0	0	0	0	0	0	0	0	0	0	0	0	78904	0	76768	122211	167634	110394	155524	94212	121664	83484	128265	0	116571	138070	61807	133029	93653	75121	0	108478
200	Quinquenoside II	2.48573e-09	1.24364e-09	Low BF	6389.75	0	0	0	0	0	0	0	0	0	0	0	0	0	0	0	387502	0	0	0	331225	388085	0	0	309473	301122	350621	263310	324045	434263	441824	476136	370645	432698	370210	461607	452172	375118	448199	276612	304799	209366	225330	360946	440661
201	PA(18:4(6Z,9Z,12Z,15Z)/15:1(9Z))	3.19481e-09	1.61949e-09	Low BF	3958.31	0	0	0	0	0	0	0	342144	259516	0	0	0	0	0	0	0	0	0	0	0	0	0	0	0	0	109286	199178	192515	0	82333	104667	113272	140268	183610	212618	0	98056	125039	128983	166675	102943	146624	0	104214
202	Repaglinide	3.23923e-09	1.64497e-09	Low BF	43972.4	0	0	0	0	0	0	0	0	0	0	0	0	0	0	0	8079925	3156603	7221725	6525092	0	8165207	5219617	6792714	6590011	0	0	0	0	11456753	8751876	10674869	7992316	10025711	7432488	9966172	9900865	6277589	8158467	2434287	3091764	0	1034727	6086473	6487610
203	LysoPE(0:0/14:0)	3.35873e-09	1.28687e-09	Low BF	17442.7	0	0	0	0	0	0	0	0	0	0	0	0	0	0	0	171811	113080	0	341098	1179352	1295610	0	0	0	0	0	0	30301	0	194436	119624	1739636	1077405	11842453	6421899	23051	3510345	1784124	5733145	3261508	0	9944092	27596	82358
204	6beta-Hydroxy-D-homo-17a-oxaandrost-4-ene-3,17-dione	3.76798e-09	1.92056e-09	Low BF	1683.56	22389	0	0	10074	0	0	0	0	0	0	0	0	0	0	0	103039	124712	0	119971	0	0	0	89663	99088	71491	98939	0	95097	152524	99760	127725	95115	110688	96623	62744	128290	88618	114133	46393	76799	59618	65246	87626	98489
205	2-Aminomethylpyrimidine + 10.221745	3.94757e-09	2.01457e-09	Low BF	4304.42	101437	0	0	0	0	0	0	0	0	0	0	0	0	0	0	0	0	0	0	0	305371	0	275247	279041	226785	261682	248845	252784	358396	285997	331873	253241	288556	125236	182741	205798	187416	326008	121433	234376	117557	136927	0	294251
206	Calenduloside H methyl ester	4.10225e-09	2.09865e-09	Low BF	9659.29	0	0	0	0	0	0	0	0	0	0	0	0	0	0	684538	0	626739	512649	636089	0	660214	0	0	0	187374	0	322938	0	618326	630119	672913	608631	657397	806050	983544	657691	631471	765319	536725	746807	562049	961549	250729	685457
207	Symlandine	5.43405e-09	2.79699e-09	Low BF	6305.95	0	0	0	0	0	0	0	0	0	504188	238050	477377	152750	175599	0	0	0	0	407022	0	0	0	0	0	0	0	0	349112	596498	434346	527985	361571	496445	0	515730	604282	452131	447611	362729	454233	139207	101817	173589	0
208	Tetrahydrogambogic Acid	6.81837e-09	3.55221e-09	Low BF	6474.58	0	0	0	0	0	0	0	0	0	0	675705	0	0	0	0	748452	888166	0	874655	0	932356	834366	0	480630	679886	612825	0	794343	1044119	830904	996757	809405	936627	742262	845153	793345	742503	926964	701662	843394	593399	732828	738061	958348
209	Camptothecin	8.35675e-09	4.3903e-09	Low BF	1122.47	0	0	0	0	0	0	0	0	0	0	0	0	10746	0	15064	0	0	0	0	0	15131	0	0	41025	0	0	0	0	38386	29519	29976	29651	13303	15303	0	35792	37823	33575	37830	18809	14356	0	30192	28444
210	Lys Trp Lys	9.43237e-09	4.99673e-09	Low BF	11695.4	0	0	0	0	0	0	0	0	0	0	1086310	2472382	0	0	0	0	0	0	0	0	2551092	2952683	2336658	2273986	2282439	1791567	1922165	2547727	3753988	2595145	3371300	2475759	2969279	2311732	2757111	3640367	2277889	3111922	1693455	2311961	861423	852406	2395874	1546083
211	Cinncassiol D2 glucoside	1.04112e-08	5.5283e-09	Low BF	10822	0	0	0	0	0	0	0	0	0	0	496097	941336	0	0	0	0	0	665345	0	0	0	1168847	759532	0	609381	0	0	0	1096948	810726	1037430	694824	761773	599623	722343	984726	763937	929821	693806	671753	0	714557	844921	1140594
212	L,L-Cyclo(leucylprolyl) + 8.613821	1.07137e-08	5.70905e-09	Low BF	2302.82	0	0	0	0	0	0	0	0	0	0	0	0	0	207318	259542	246858	61315	178604	275938	83199	185748	74793	90904	0	0	48877	0	0	169347	131612	136727	121234	149414	575850	686517	170426	181345	126724	152633	184602	752293	936015	134198	219024
213	Kudzusaponin SA4	1.10004e-08	4.34116e-09	Low BF	2950.88	0	0	0	0	0	0	0	0	0	0	0	0	0	0	0	0	0	0	0	0	0	0	0	52843	141285	49169	0	57464	73473	0	83869	88189	79326	158671	72604	109179	222083	85204	158126	68039	0	0	289084	80394
214	Convalloside	1.11641e-08	5.96303e-09	Low BF	46921	0	0	0	0	0	0	0	0	0	0	0	0	0	0	0	22152760	24528264	0	24430488	19907912	25509754	17969602	20221510	19641742	20783372	24719168	0	0	24730878	20166650	23371248	19115826	23262664	18635124	22514506	23005600	17869712	22311666	16309697	19613212	16259974	19380952	18045672	20477800
215	Asn His Ile	1.18312e-08	6.34901e-09	High BF	2875.73	119874	159496	172300	154895	131570	147054	0	168500	93238	141664	170509	90111	153832	54265	110243	0	108883	0	116242	145391	106824	45706	143370	69250	0	91087	195442	0	0	0	0	0	0	0	0	112634	0	0	0	0	0	48460	0	0
216	PI(18:2(9Z,12Z)/18:1(9Z))	1.22395e-08	6.57578e-09	Low BF	1683.25	0	23062	0	0	0	0	0	0	0	0	0	0	54026	0	0	0	80349	0	0	0	0	0	49480	0	37271	0	0	0	85233	67180	71232	63744	73201	61865	67513	75658	56747	69458	41728	48825	25595	26390	41348	0
217	Falaconitine	1.85926e-08	1.01986e-08	Low BF	12735	0	0	0	0	0	0	0	0	0	0	0	3118268	0	0	0	4119991	4270274	0	4117391	0	3519547	0	19970	3619655	4355600	4966663	4368669	5004375	4769793	3971202	4811766	4150933	5095970	2836490	5286720	4602802	3950283	4834889	4227752	5016755	4571508	5014389	3391455	3234112
218	Ile Pro	1.86189e-08	1.02247e-08	Low BF	7397.37	655644	866929	1419230	1100096	2080033	0	2231116	1549493	0	0	0	0	0	0	564886	0	0	0	0	0	405083	0	0	0	1043316	0	3107549	0	1992636	1613697	3102332	2691455	3617769	3433635	4811844	2504851	1613060	2464702	1025164	1279718	296138	513092	1951260	1541003
219	Vignatic acid A	1.91764e-08	1.05428e-08	Low BF	7046.54	0	0	0	0	0	0	0	0	0	155758	0	0	0	0	0	1191927	0	1206054	0	1219621	700982	1227572	1244948	1417505	1620995	0	1861307	2216640	2147011	1402665	2067681	1742494	2030555	1812611	2824322	1958923	1579624	1977996	1839472	2396497	1778062	2978313	1243372	1155135
220	Spinacoside C	2.12308e-08	1.17255e-08	Low BF	4542.39	0	0	0	0	0	0	0	0	0	0	0	898998	0	0	0	941866	59822	0	1075622	583711	1005628	951897	676416	798109	518588	333201	0	0	1268551	865005	1063191	862880	969145	737131	847902	1187264	853768	1083308	916857	1184095	847816	818053	787656	614815
221	Coproporphyrin	2.31049e-08	1.27895e-08	Low BF	2271.87	0	0	102144	85158	0	0	0	130793	0	159834	0	0	0	0	0	0	0	0	0	0	0	0	0	0	0	0	0	0	0	0	120881	99158	100730	83136	130629	0	148145	132914	81213	24463	67870	120534	104716	99308
222	GPIns(12:0/13:0)	2.35399e-08	1.3045e-08	Low BF	7496.43	0	0	0	0	0	0	0	0	0	0	1085483	0	0	0	2419290	1846103	1758031	1664371	976107	1830519	0	1342911	1662468	671084	0	1146435	0	0	2403672	1873696	2436828	1800069	2026241	1642538	2174411	2200109	1840107	2285224	2037650	2525443	2196664	3262621	1163641	583790
223	5-Butyl-2-ethyloxazole	2.38738e-08	1.3245e-08	Low BF	1541.13	134773	124449	121531	77594	137504	87481	0	0	0	0	0	0	0	0	0	0	0	0	0	0	0	0	0	0	226500	177775	258015	211510	162923	131656	99319	104818	164935	115985	121880	68847	106401	103593	93566	86604	104408	146411	121810	125102
224	PE(22:5(4Z,7Z,10Z,13Z,16Z)/22:5(7Z,10Z,13Z,16Z,19Z))	3.27552e-08	1.82543e-08	Low BF	962.41	0	0	0	0	0	0	94136	0	0	0	0	0	0	0	78534	0	61723	57652	66295	0	52401	62536	73611	62772	52748	0	0	49404	89922	72963	85148	76798	96512	75622	79412	130866	74603	69241	58143	63559	41326	55900	64053	85729
225	Huajiaosimuline	4.90594e-08	2.76478e-08	Low BF	1237.64	0	0	0	0	0	0	0	0	0	0	0	0	0	0	94478	68390	53891	0	79079	0	55975	75748	50714	0	0	12768	0	0	82502	68147	73644	61125	66007	48026	64967	80142	60544	80572	56279	77204	67043	50224	61525	0
226	Racephedrine	5.06645e-08	2.86711e-08	Low BF	1603.64	15920	12447	0	0	20387	0	0	0	11096	0	0	0	0	0	69416	69608	0	0	0	0	0	0	0	87271	0	243222	0	221065	0	71716	99856	114873	98716	175911	231056	83695	153612	139022	218887	193170	181283	222809	20511	43276
227	GPGro(14:0/14:0)	5.13525e-08	2.91652e-08	Low BF	32865.3	0	0	0	0	0	0	0	0	0	0	0	0	0	0	0	28015064	33460540	0	30508408	0	29677362	18731354	26473972	28656438	22342332	25722842	22201696	24527998	39202064	31376812	35661760	27816760	31563468	30780110	18235004	33207502	25601366	30207950	11602333	24160956	16283588	15852139	27726052	32885202
228	N1,N5,N10-Tris-trans-p-coumaroylspermine	6.70158e-08	3.84806e-08	Low BF	3705.89	0	0	0	0	0	0	0	0	0	0	0	0	0	0	0	0	0	0	380104	294613	0	383922	367085	469132	365561	367599	0	381684	512236	307102	411174	323688	419661	285985	398884	398368	383295	503482	306924	398883	293896	257996	346390	415397
229	Leu Leu Thr	7.39151e-08	4.27662e-08	Low BF	1477.61	0	0	0	0	0	0	0	0	0	0	0	0	111347	250212	0	218119	0	152124	247460	161178	174897	0	0	245178	173489	0	158767	208701	309326	226403	288086	245440	239911	171981	198308	265599	159066	207953	91789	107014	42055	67521	196965	219259
230	25-O-Deacetylrifabutin N-oxide	7.79895e-08	4.52212e-08	Low BF	6401.95	0	0	0	0	0	0	0	0	0	870285	632398	0	0	0	0	0	0	0	0	0	0	0	0	695182	555661	686453	567294	664925	885498	705352	829639	623713	862570	710072	852834	811576	701166	838998	662748	781146	0	0	682707	947051
231	N-(3E-hexadecenoyl)-deoxysphing-4-enine-1-sulfonate	8.10065e-08	4.7072e-08	Low BF	914.883	0	0	0	0	0	0	0	0	0	0	0	0	10349	0	34020	0	40050	22238	22095	0	0	0	0	0	0	0	0	0	49772	34242	34908	35266	35425	54016	70142	42203	38456	47385	38173	43037	54350	0	15050	0
232	(S)-4-(4-Methylphenyl)-2-pentanone	8.224e-08	4.78918e-08	Low BF	4986.47	0	0	0	0	0	155471	0	0	0	0	0	0	0	0	0	0	466054	436368	0	0	0	0	0	0	181464	378694	0	0	548553	801387	405501	963545	475908	1457724	404157	568946	849378	449219	0	382589	825960	365247	0	459790
233	LY293111	8.30699e-08	4.84271e-08	Low BF	4097.99	0	0	0	0	0	0	0	0	0	0	0	1442579	0	0	0	1207066	1039610	1262085	1404023	0	1570600	0	209679	414627	968281	1231374	848403	1058771	1574033	1337173	1643117	1122311	1603108	1096056	1321597	1656798	1314206	1619132	1451367	1538132	1431594	860950	1522376	1729166
234	3'-Dihydroxyflurbiprofen	9.21718e-08	5.39063e-08	Low BF	1076.8	0	0	0	0	0	0	0	0	0	168163	33808	116809	0	0	0	145377	88294	145909	178636	119719	0	0	0	85590	104401	0	97798	116085	191885	155265	196481	142119	174859	87703	177042	186562	157729	189567	140096	179729	136576	181485	134906	177673
235	Ile Ala Val + 8.753541	9.51679e-08	5.57778e-08	Low BF	2026.46	0	0	0	0	0	0	0	0	0	0	0	0	0	0	0	0	25641	0	0	126981	252054	278173	242520	300899	282092	216744	224682	243063	362038	279132	337014	262802	310743	269266	293245	340305	275592	322722	234634	308504	213706	202871	242078	0
236	E-64d	9.59953e-08	4.15612e-08	Low BF	938.424	0	0	0	0	0	0	0	0	0	0	0	0	0	18334	14522	0	0	30391	0	52183	25873	0	43987	14500	0	0	41292	37640	21857	100374	23559	59806	63448	86260	40179	0	84666	44989	50057	60689	0	36304	91075	19776
237	N-[(diphenylmethoxy)acetyl]-Glutamine	1.09177e-07	6.43903e-08	High BF	835.586	36172	36568	36645	52939	24655	15062	11817	109424	39586	88887	110848	67302	108170	12517	30313	44418	26364	32079	27096	37897	15185	0	16954	0	35981	17648	0	28400	0	0	28529	0	0	0	0	0	0	16032	0	0	0	0	0	13474
238	26-o-[?-d-glucopyranosyl]-25R-furostan-3?,22?,26-triol	1.29129e-07	7.66526e-08	Low BF	1354.99	0	0	0	0	0	0	0	0	0	0	0	0	0	0	145429	120052	135390	120491	114692	0	123776	0	99512	99970	0	135038	132267	0	131278	206857	146127	115336	136770	139763	191787	0	111609	136741	130132	132749	84946	139295	85389	144951
239	Nonoxynol-9	1.40605e-07	8.36411e-08	Low BF	3948.94	0	0	0	0	0	0	0	0	0	0	0	19653	0	0	576623	431986	404667	659464	0	0	0	650511	0	28687	253068	0	0	0	511907	956760	530010	658299	742761	431060	382322	409065	622728	664299	779933	758683	427686	673708	0	282549
240	Portoamide B	1.51471e-07	9.05791e-08	Low BF	625.079	0	0	0	0	0	0	0	0	0	0	35278	44618	0	0	0	43060	0	0	0	0	47388	0	33722	35851	32575	38408	32683	37513	45386	38284	46076	30370	41303	41906	48162	45246	40044	42986	37431	43923	37289	42781	33605	40036
241	Iohexol	1.98014e-07	1.19528e-07	Low BF	531.457	0	0	0	0	0	0	0	0	0	0	0	0	0	30159	0	0	33058	0	31668	34517	0	33169	32821	33477	40597	22416	37183	0	53814	36419	49591	34351	42049	24567	31253	46083	40638	37499	36197	36555	21061	26972	29079	18594
242	Phe Leu	2.30224e-07	1.40124e-07	Low BF	2164.72	0	0	0	0	0	0	0	0	0	0	0	0	0	0	0	774570	76658	631444	893984	737919	1189773	989359	532827	673551	366246	507243	231414	272544	3010436	1825070	2208359	1543220	502156	637675	680674	978624	1553779	603176	295180	630211	348491	396951	2160740	1978580
243	Protoisoeruboside B	2.51965e-07	1.53988e-07	Low BF	1606.79	0	0	0	0	0	0	0	0	0	47912	103490	44052	0	0	0	0	0	0	0	0	0	0	102092	0	87606	150707	116343	179887	233771	159930	183299	150793	207284	144063	195241	149099	154235	185758	153144	170121	88893	189549	150442	0
244	(+)-Mayurone	2.81529e-07	1.73113e-07	Low BF	1929.44	1090536	76157	0	31053	86733	56654	75449	100560	0	0	0	0	0	0	2296332	0	151836	0	1887869	0	1763257	2189970	1856120	1667921	0	0	2059235	0	2084178	2180210	2255428	1914414	2174045	2029652	2606448	1963270	1944281	1926697	2021601	2053334	1579511	1494273	1494916	2128537
245	Ginsenoside M7cd	2.85888e-07	1.75973e-07	Low BF	5470.76	0	0	0	0	0	0	0	0	0	0	0	0	0	309642	0	942392	1105764	1044778	1401831	1177085	0	1292052	1619200	1634529	0	0	0	0	1721681	1786691	2207573	2375591	3063128	3671261	4997587	1470003	1219036	1497057	534079	696198	0	0	1268895	718726
246	Reversine + 8.372625	3.3095e-07	2.05962e-07	Low BF	4196.13	0	0	0	0	0	0	0	0	0	0	0	0	0	0	0	2855780	0	2436037	2896744	2223247	2984976	3440425	2347734	2025808	2091017	2489492	1876376	2265717	2913345	2059219	2478814	1836211	2195762	1852750	2110073	2776033	2203880	2653684	2103068	2371608	2339532	2948611	2275058	2546446
247	Imidiocarb	3.50796e-07	1.6263e-07	Low BF	554.733	0	0	0	0	0	0	0	0	10038	0	0	0	0	0	0	13635	0	14821	0	15084	0	0	13246	0	14439	0	12691	0	0	38059	13646	47239	19613	55486	15498	11826	39757	14904	32616	11688	36144	13973	29364	12608
248	PIP(18:0/20:3(8Z,11Z,14Z))	4.02321e-07	2.51923e-07	Low BF	9616.29	0	0	0	0	0	0	0	0	164270	7841891	5856636	0	5762657	7381013	0	0	0	0	0	0	0	0	6632899	7182371	5849562	7056681	6064118	6930819	8306372	6896412	7859529	6105402	8077376	6637994	7530694	6942840	6069139	7583565	6172286	7499114	6431935	8286920	6551397	8024828
249	PE(22:5(4Z,7Z,10Z,13Z,16Z)/22:4(7Z,10Z,13Z,16Z))	4.36453e-07	2.74389e-07	Low BF	1392.47	0	0	0	0	0	0	0	0	0	0	0	0	0	0	122295	88635	107751	74635	97386	0	99261	107127	223835	106643	0	104757	0	0	0	267175	295214	229252	281967	200744	251826	0	232920	258330	173941	201946	33053	141121	219257	276552
250	10-Hydroxynortryptyline	4.51951e-07	2.84415e-07	Low BF	2011.15	0	186635	29274	71578	242659	41771	36124	0	35601	0	0	0	0	0	0	0	0	0	0	0	0	0	0	0	0	0	166156	0	413339	409572	376660	410989	333604	245752	268866	0	272423	349689	208143	201573	68050	246127	408941	348324
251	13-O-Demethyl tacrolimus	5.79362e-07	3.66046e-07	Low BF	3386.31	0	0	0	0	0	0	0	0	0	608628	1040582	1314458	0	0	0	1441204	0	0	1395014	0	1382133	821390	0	1508689	1050800	0	969531	1110464	1513314	1422731	1642334	1241339	1424920	1264432	1450116	1530165	1301583	1533500	1360059	1567717	662248	1623535	1387757	698440
252	PI(16:0/13:0)	6.34493e-07	4.02071e-07	Low BF	5173.69	0	0	0	0	0	0	0	0	0	0	0	0	0	6575925	0	7660152	0	7559788	8112432	6519323	8272932	8808671	272196	2202181	5521654	6807390	4196432	5170970	9149798	7134707	8529048	6406585	7847846	4840947	7198921	7897676	5989216	7566473	4401868	5539981	2264632	2493983	7090254	8811569
253	54:3 SLBPA	6.51e-07	4.12938e-07	Low BF	893.958	0	0	0	0	0	0	0	0	0	0	0	0	0	0	0	0	0	0	59774	41472	0	0	48520	56425	0	0	38887	45339	66066	53669	65609	59952	57404	65954	76018	75329	54135	70427	70208	71316	73779	73287	59576	0
254	5-Methyl-THF	6.74688e-07	4.28809e-07	High BF	4859.18	1479485	1140617	1627945	778593	2101243	367011	987456	2195815	595746	2024620	492213	850794	320684	434658	1871477	1195674	1662289	0	1087797	0	1017492	1694415	3964872	1351854	0	1028770	3319234	1592581	0	0	0	0	0	0	768080	0	692378	866514	720606	0	1849304	0	0	0
255	TG(22:3(10Z,13Z,16Z)/22:3(10Z,13Z,16Z)/22:3(10Z,13Z,16Z))	7.98982e-07	5.10808e-07	Low BF	971.208	0	0	0	0	144282	164878	126672	0	0	158546	29471	64445	0	0	0	139192	0	0	0	0	161483	0	145218	0	165016	134458	0	234258	50327	214798	269185	291343	243547	297921	139985	88940	273687	288776	200264	287014	260619	199650	0	269941
256	beta-D-Glucosyl crocetin	9.58647e-07	6.17087e-07	Low BF	4573.76	0	0	0	0	0	0	0	12367096	0	0	9070573	0	0	2511638	25707784	15855953	437322	7670459	710934	17255600	0	7396432	17587464	345880	10273533	722054	6171670	0	26845764	19155562	25465418	17477616	24141280	18987996	28289576	24219740	16885258	24007732	17673536	23358892	10293648	14819789	2780946	25099716
257	Glycocholic acid 3-glucuronide	1.37748e-06	8.95318e-07	Low BF	1956.92	0	0	0	0	0	0	0	0	0	0	0	0	0	0	0	498958	522701	0	583589	0	514304	251164	348716	472763	435416	514656	408378	0	625093	476647	0	496821	571585	534321	699498	575314	482510	570836	519162	637180	191760	664936	498363	325752
258	PI(18:0/19:0)	1.43036e-06	9.31483e-07	Low BF	1903.27	0	0	0	0	0	0	0	0	0	0	0	0	0	0	0	1553014	1688776	1417998	1688626	1346963	1773861	1766077	1361431	1465733	1296803	1550625	1052382	1350534	2014933	1555979	1805097	1333065	1673746	1171663	1440848	1853178	1332628	1708022	1104414	1374368	900352	1055581	1472264	1554571
259	(-)-Tylocrebrine	1.68637e-06	1.10137e-06	Low BF	1592.66	0	0	0	0	0	0	0	0	0	0	0	0	72346	0	0	0	0	120193	136739	102509	138419	0	112360	0	0	0	0	153140	282001	0	496223	214505	218519	179938	196980	0	443696	414211	297958	380447	0	327537	423072	423045
260	Polysorbate 20	1.71444e-06	1.12185e-06	Low BF	1010.99	0	0	0	0	0	0	0	0	0	0	0	0	0	581463	627031	485203	545078	492682	539734	473399	568029	507691	414093	511239	0	467874	410563	0	566032	489325	585541	459448	536049	471257	505574	510233	371421	457451	328916	387661	263083	336403	455791	511303
261	Isoliensinine	1.75626e-06	1.15031e-06	Low BF	1866.78	363616	267017	0	0	0	0	0	0	0	0	0	514126	220444	0	0	0	0	0	906189	0	0	0	679930	0	243317	1020765	608372	576596	1098285	583540	683516	530314	539415	352472	479218	953957	604151	718944	0	355616	481137	674650	829274	327693
262	Phenylethylamine	2.1744e-06	1.43508e-06	Low BF	421.445	0	0	0	0	0	0	0	0	0	31274	27151	48152	0	108680	0	0	0	165497	186767	0	173225	102472	78683	172523	139504	170818	133969	152106	184811	145145	166660	134494	147502	130255	159849	150679	127626	150648	116629	67471	52833	136957	152273	95542
263	(S)-beta-himachalene	2.35023e-06	1.55406e-06	Low BF	517.006	0	0	0	0	0	0	0	0	0	0	0	0	0	13860	41457	30792	39158	10991	35099	30531	42844	0	0	0	0	0	0	0	12273	0	25606	30589	0	181604	126440	0	25954	32150	14885	34527	201957	225734	41477	18785
264	(22E)-26,26,26,27,27,27-hexafluoro-1?,25-dihydroxy-22,23-didehydrovitamin D3 / (22E)-26,26,26,27,27,27-hexafluoro-1?,25-dihydroxy-22,23-didehydrocholecalciferol	2.57565e-06	1.70958e-06	Low BF	567.869	0	0	0	0	0	0	0	0	0	0	0	0	0	0	333014	245993	288637	202331	163936	177889	236461	197585	110836	160567	256654	258264	184865	254782	341891	277334	349965	263739	297870	263234	230893	290057	256839	286960	275360	322768	161238	176528	241853	311480
265	Falcarindione	2.85861e-06	1.90455e-06	Low BF	473.232	0	30662	0	0	105560	0	23070	0	0	0	0	32985	0	111882	0	0	0	0	0	43019	41719	0	143717	35137	86942	103861	177842	154512	198688	78153	172449	102358	143499	117871	127581	171652	121553	158682	110821	133479	0	111030	148583	160268
266	2-Aminomethylpyrimidine	3.35705e-06	2.25766e-06	Low BF	858.548	0	0	0	0	0	0	0	0	0	265191	467937	699576	0	0	974815	0	0	0	0	520586	403065	183449	451548	691383	766316	523308	474726	534388	1111582	434869	568221	758927	624663	801909	660097	15065	447163	491787	593985	263625	326636	304272	830803	641001
267	Val Arg Trp	3.64028e-06	2.45497e-06	Low BF	1445.44	127290	0	0	103423	0	0	90738	0	128211	0	49925	0	25142	87897	0	0	0	0	0	0	0	0	0	268960	0	894272	0	0	957672	687853	755184	735550	1036722	122306	115920	832316	629940	882289	786684	823963	103734	104806	0	0
268	PI(20:1(11Z)/0:0)	3.80835e-06	2.5707e-06	Low BF	1251.05	0	905752	800832	838900	0	797142	998498	1096674	813912	1047375	0	995732	0	0	3601305	2535845	3357572	2574798	3426991	0	3316962	0	0	0	0	1248474	0	0	4046290	3668004	3357558	3698979	4214988	7027092	4604929	3811362	3115248	3718433	2155544	3846082	6787792	6380535	3260010	3858371
269	Epoxomicin	3.81208e-06	2.5756e-06	Low BF	456.793	0	0	0	0	0	0	0	0	0	0	0	0	0	0	90528	85248	85317	0	34291	57940	80147	35962	37140	28172	0	0	42751	50268	90879	73291	88035	56827	63357	51757	55411	97291	57569	73980	39938	48700	0	29375	76760	99488
270	CDP-DG(18:1(11Z)/22:3(10Z,13Z,16Z))	3.93875e-06	2.66858e-06	Low BF	449.786	0	0	0	0	0	0	0	0	0	101160	75341	189222	0	0	481782	59164	368171	65332	439454	58696	485046	70852	261827	241588	291497	406776	0	303072	553488	404972	540699	325099	486668	158820	582100	604872	370263	571993	262030	385548	96927	539635	396201	624582
271	Calotropin	4.51766e-06	3.08627e-06	Low BF	1444.51	0	0	0	0	0	0	0	0	0	0	0	617483	0	0	0	707092	0	0	800220	0	628994	579859	60551	490938	555647	777321	204604	609459	995563	761106	911213	783930	832782	628839	668574	896059	597635	707788	411799	537449	0	0	655308	654132
272	Galbeta1-4(Fucalpha1-3)GlcNAcbeta1-3Galbeta1-3(Fucalpha1-4)GlcNAcbeta1-3Galbeta1-4Glcbeta-Cer(d18:1/26:0)	4.79725e-06	3.28628e-06	Low BF	718.641	0	0	0	0	0	0	0	0	0	0	0	247106	0	0	0	177820	197732	193719	207319	202876	227263	186152	152568	357059	143131	0	360744	393810	430853	359633	416278	372191	407561	351473	421671	404269	329386	354674	291837	345816	233846	0	195531	394643
273	Methylmibefradil Metabolite (Acetic acid, methoxy-, 6-fluoro-1,2,3,4-tetrahydro-2-[2-(methylamino)et	5.01946e-06	3.44793e-06	Low BF	508.476	0	0	0	0	0	0	0	0	0	0	0	0	185962	359037	349768	254532	284131	256565	306859	126412	0	307752	0	276956	252267	271524	298444	360183	262944	207060	302639	254033	299455	311397	392798	236156	228747	242417	279933	321484	251287	385202	171050	291844
274	Fulvestrant	5.0667e-06	3.48356e-06	Low BF	702.376	0	0	0	0	0	0	0	0	0	0	0	0	325230	597779	871060	723777	742132	749338	93087	588985	525142	751525	510700	713531	381380	0	331215	0	741727	559992	652167	433139	593709	326881	622346	721876	476647	606747	402259	420796	273454	184613	318014	647528
275	L-Phenylalanine n-butyl ester + 8.554165	5.09154e-06	3.50701e-06	Low BF	1298.33	0	0	0	0	0	0	0	0	0	0	1416013	2061042	0	0	2300284	1917162	2018151	0	1953431	0	1323426	1971395	1801945	1938758	1762789	1706110	1618455	1778586	2024527	1849683	2029498	1817459	1673123	1721585	1837749	2077084	1780730	2037826	1747181	1845410	1494063	1576695	1679370	1846412
276	PIP2(18:0/18:1(9Z))	5.56829e-06	3.83887e-06	Low BF	485.403	0	0	0	0	0	0	0	0	0	0	0	0	0	0	336823	273020	260346	269328	215622	257938	186825	253201	276190	271566	312724	228485	331322	223731	388086	322295	354049	323537	373011	272231	316537	347788	256656	272159	285476	285445	195852	238487	276259	141837
277	5-Oxoavermectin ''2b'' aglycone	5.69489e-06	3.93686e-06	Low BF	1990.1	0	0	0	0	0	0	0	0	0	0	0	0	0	1350071	0	0	830383	0	825120	0	1182091	1071968	890462	802613	1194592	1076403	1250190	1322701	1633694	1027968	1588190	1230746	1581337	905146	0	1566842	1133172	1396111	1337337	1405489	859233	1445704	625142	1230430
278	Tricrocin	5.7385e-06	3.97419e-06	Low BF	890.413	0	0	0	0	0	0	0	0	0	0	178422	0	0	482702	518622	374576	480602	0	465660	0	488867	450492	303285	190999	347662	461508	0	424365	826617	569429	794520	493057	745053	540244	1023103	766831	444148	673198	470975	674629	432544	589922	409699	503758
279	Ala Ala Pro	6.70477e-06	3.46799e-06	High BF	316.695	16282	31110	17083	0	20541	30447	23145	17881	22011	19034	23819	22311	24396	0	0	26249	0	26587	23483	26165	24927	20747	23942	22015	25374	20957	27844	0	0	0	0	25162	0	0	0	0	24365	0	0	0	0	0	21880	16116
280	GalNAcalpha1-3(Fucalpha1-2)Galbeta1-3GlcNAcbeta1-3(GlcNAcbeta1-6)Galbeta1-3GlcNAcbeta1-3Galbeta1-4Glcbeta-Cer(d18:1/24:1(15Z))	8.88945e-06	4.76829e-06	Low BF	478.868	0	0	0	0	0	0	0	0	0	0	0	89377	0	29595	0	125092	0	23416	11667	139817	105317	0	0	24939	89526	0	0	55044	0	115689	66899	98053	61256	104880	63129	111251	203404	65578	110576	56416	0	51298	85790	0
281	Thr Ile	1.02119e-05	7.21291e-06	High BF	545.399	87880	123799	183514	89993	15186	39496	0	246774	119843	153671	148625	119497	163657	0	182470	160989	74802	57689	163551	190986	147503	212750	186790	50637	168292	90905	0	66347	0	0	0	0	0	60829	0	60633	242682	0	242746	31942	66186	0	169104	0
282	Leucyl-Serine	1.10432e-05	7.84848e-06	Low BF	344.387	0	0	0	0	0	0	0	0	0	0	0	0	0	11501	462420	233230	77867	262583	385144	234837	35314	396165	318574	292062	214345	341620	276040	243074	269511	234533	456602	242436	386326	281990	297448	429392	226749	340907	130641	53170	15573	144351	325190	288325
283	PS(22:0/12:0)	1.24262e-05	8.87809e-06	Low BF	342.782	0	143438	255226	0	224952	0	0	336158	0	320268	0	207479	0	0	0	0	312015	0	73336	234343	0	0	252539	301664	252086	318468	244933	280312	297599	242844	290819	224004	273622	215622	302988	298514	227255	278278	202535	260995	196703	247494	228214	310214
284	Samandarine	1.42266e-05	1.02089e-05	Low BF	1530.54	0	0	0	0	0	0	0	0	0	0	0	0	1751921	15565073	208539	8846070	10637415	11310557	11651801	8768126	3437098	13083992	13545822	6649506	5268855	2596086	20850552	11349907	17365508	17047456	20338256	18990420	24597312	25893440	35966440	16355953	13240055	15980806	6267170	7713597	2087960	2377652	11906471	9935382
285	M(IP)2C(d18:0/22:0(2OH))	1.46643e-05	1.05506e-05	Low BF	1022.76	0	0	0	0	0	0	0	0	0	0	0	2359305	2511316	3159518	3501144	2985169	3523921	2855914	3103737	2587936	2904640	3185649	2693098	0	2375264	0	2290826	2615080	3908679	3258790	3777698	2857151	3512117	2863710	3441935	3384440	2663962	3366808	2063135	2383947	1256758	2290625	2893133	3329065
286	Grandisin	1.49058e-05	1.0743e-05	Low BF	1597.44	0	0	0	0	0	0	0	0	0	0	93202	0	0	850085	0	637637	0	681014	0	0	1174064	903263	0	898286	0	1025670	0	797281	1075861	996969	0	0	1333366	908443	0	1138471	908400	791057	826621	0	626218	1231087	404685	609471
287	Tyr Pro	1.50912e-05	1.08861e-05	Low BF	340.751	0	0	0	0	0	0	0	0	0	0	218497	339511	0	0	463860	314494	399857	310635	0	297706	34208	403792	285869	347620	233485	322554	177624	238025	375627	298566	358242	240285	308292	204517	259197	382372	258180	348266	187218	211618	78922	114109	314189	404280
288	3-Hydroxyestra-1,3,5(10)-trien-17-one O-(carboxymethyl)oxime	1.71686e-05	1.24813e-05	Low BF	278.186	68809	45238	34530	40165	20037	33624	50601	50810	0	0	0	0	777467	761049	0	1100052	0	1095277	0	956601	1282064	0	0	0	711459	715831	314640	984281	1394351	1112299	1297470	1042312	1237464	763933	1226430	1414879	1142521	1346022	1011267	1100794	741785	578804	34635	1093940
289	Leu Glu Val	1.80651e-05	1.00362e-05	High BF	634.86	158847	222955	174801	185107	204845	155778	0	158524	171684	185736	0	216207	0	213522	129190	226270	135005	233860	136251	212935	126568	119175	188881	132939	204726	136565	204739	144819	96945	203055	125715	0	0	0	0	0	162278	0	0	0	0	0	187597	0
290	L,L-Cyclo(leucylprolyl)	2.35811e-05	1.73351e-05	Low BF	198.349	0	0	135566	0	0	0	0	0	0	256775	0	263087	0	303161	256441	272339	129901	151396	305903	78470	232775	116140	113103	118712	100787	168063	109659	198107	346505	278626	297956	287582	314290	1086888	1709701	316154	254199	319155	169286	290855	1475332	1740392	284543	305620
291	Z-Gly-Pro-Leu-Gly-Pro + 7.0860248	2.48042e-05	1.82964e-05	Low BF	2033.6	0	0	0	0	0	0	0	0	0	0	0	0	0	0	9491083	7613249	8509704	7937213	5991797	7706866	5872505	8336539	7490408	7627205	7913669	5423831	2280347	6601230	13926869	10960813	13079285	10086017	12399723	9923583	14164815	13530886	10507522	12969160	9789765	11700640	3162175	0	7091889	3299232
292	Isoamyl nitrite	2.52692e-05	1.8671e-05	Low BF	365.055	57116	303696	0	864440	0	0	0	0	195452	1086610	953857	435547	755098	0	829600	0	0	575852	655300	0	541213	304347	0	394986	0	602527	0	541301	434315	1119761	843655	718073	658702	896766	476374	45396	711916	680716	1389516	147400	596522	442262	437893	662831
293	p-Coumaroylputrescine	2.63465e-05	1.94835e-05	Low BF	201.057	0	0	0	0	0	0	0	0	0	0	0	0	62284	60668	0	90400	0	97567	94816	77046	93908	26474	51533	35256	48967	45683	40129	54365	117707	92662	100210	66350	53234	51438	29877	112317	66369	96981	45992	83604	39379	56899	0	105801
294	Austalide D	2.63929e-05	1.95344e-05	Low BF	369.54	0	0	0	0	0	0	0	0	0	0	271455	482684	0	1533554	1700130	267800	466600	77609	1463096	153605	1261537	583238	1314748	1447610	1371040	1478012	349832	335927	1395830	1117727	1356155	1009984	1673827	1029811	1883855	1599968	1022455	1265112	1430666	1360747	1136358	2074176	983585	520726
295	Nudicauline	2.66528e-05	1.97434e-05	Low BF	552.131	0	0	0	0	0	0	0	0	0	354245	231116	363370	0	89348	0	301886	366376	0	310915	0	0	0	0	303580	284611	352070	273724	327368	333939	240146	314475	0	347833	236903	313465	369406	282917	361963	310775	327205	250965	379311	279586	271727
296	PI(13:0/14:1(9Z))	2.76677e-05	2.05645e-05	Low BF	435.938	0	0	0	0	0	0	0	0	0	1151072	640251	1105838	0	321051	0	868183	0	895783	1003517	845356	1024983	1096011	829872	918208	806733	990468	789381	900098	1212664	1018612	1185076	970455	1129021	1106989	1418448	1175481	954487	1160035	816322	958144	783821	1011178	1711915	1104411
297	Oleandomycin 2'-O-phosphate	2.83262e-05	1.60624e-05	Low BF	713.447	230791	162963	196178	118783	0	98450	0	238880	0	0	0	0	0	0	0	0	0	0	136377	0	0	0	0	0	293802	0	0	0	85326	420659	124682	339752	91975	305824	118042	132115	441278	131037	264249	100435	0	73721	478935	114494
298	Histidine	3.13664e-05	2.34904e-05	High BF	207.835	191563	286216	151098	247367	177150	273134	190011	140772	173958	140984	223889	174517	243116	222069	210246	184601	145978	264911	217526	323216	209016	194689	312715	188102	249553	41583	301236	222211	23474	340998	244017	228686	196745	0	192917	209976	284556	0	0	167003	18092	0	272998	0
299	His Leu	3.19205e-05	2.39453e-05	Low BF	302.256	11646	62709	0	145631	36533	0	0	0	32815	174418	0	0	0	17973	0	90754	262339	103735	0	107162	105691	0	0	0	0	121251	0	0	52664	0	243727	165180	199161	277026	123885	241246	213991	19975	280393	29055	94945	34089	98581	91684
300	Cholic acid glucuronide	3.23898e-05	2.43177e-05	Low BF	1099.71	0	0	0	0	0	0	0	0	0	0	6152695	11501609	0	0	8759967	8532006	8066569	8156384	4959316	9128088	12894112	9608842	6016297	8761577	8692353	10375174	5792756	6711577	9399608	7522194	9245475	7487619	8998165	7863798	10204690	9020403	7943710	9708528	10823488	13723652	14319624	9737819	8324534	9020910
301	Methylthiobenzoylglycine	3.50042e-05	2.63902e-05	Low BF	312.806	0	0	0	0	0	0	0	0	0	0	0	0	0	39558	303702	247698	240816	159150	220242	193733	216061	284913	163608	53573	254113	0	258611	307212	296264	0	271644	119169	174369	192223	248080	269335	223707	272422	232543	290602	191820	321390	175638	64080
302	Tyrosyl-Leucine	3.56976e-05	2.698e-05	Low BF	396.859	0	0	0	0	0	0	0	0	0	0	364259	0	0	971518	1802085	620577	1552300	938154	1505158	1149478	1556427	1133795	886748	1072356	561839	526565	204223	437022	1798840	794454	906380	744812	1238521	400285	558883	2082003	607373	1445208	894725	1197125	499204	1019575	797383	1966202
303	Coroloside + 9.088456	3.66781e-05	2.77669e-05	Low BF	1151.1	0	0	0	0	0	0	0	0	0	0	0	0	9041420	13054917	14893879	11967793	14563616	10865251	12768052	10857168	3826679	14261948	11564376	11082183	6821013	10715094	9311032	6803658	15436798	12099270	14249869	11309092	13474888	10804979	13302291	14713582	10585499	12824444	10771885	13125028	8969325	12853566	10326063	14052044
304	Avermectin B2b monosaccharide	3.79576e-05	2.87832e-05	Low BF	842.177	0	0	0	0	0	0	0	0	0	0	0	0	4063833	4401184	7522702	3577335	7237744	4377377	7106372	5761930	6153070	5775032	5191825	2986562	5487618	6452505	5009323	4680166	8391139	6087233	7563234	5785634	7208544	5144758	6628971	6761668	5185692	6407278	5347203	6392232	4392912	6380481	5788483	4804784
305	PS(13:0/14:1(9Z))	4.75164e-05	3.62993e-05	Low BF	630.342	0	0	0	0	0	0	0	0	0	0	0	0	802533	996730	0	1370526	1484390	1083083	1437429	1122945	1297198	1603259	835150	1262736	886317	1062447	0	825520	1895023	1335973	1525457	1054495	1296022	747117	973427	1543782	1160201	1360007	877753	1069971	0	863010	1285413	1288332
306	Polypodoside A	5.02123e-05	3.84846e-05	Low BF	661.814	0	0	0	0	0	0	0	0	0	4632627	2745941	3632137	0	0	0	4096055	4378441	3847687	4423781	3645547	3714089	4903828	3914366	3871989	4016546	4652160	3620546	4268500	4685109	3937843	4624804	3844913	4562531	3237795	4784095	4212799	3756048	4390540	4014075	4727953	4187328	4482355	3057695	3274651
307	Chloroacetic acid	5.89646e-05	4.55249e-05	Low BF	1165.82	0	0	0	0	0	0	0	0	0	80852	0	0	78495	0	0	0	0	1477413	2659447	2222841	1680090	0	2430019	2628473	1681002	1418802	565631	2208148	290239	1190934	498717	830651	1020977	2817362	1379455	1218951	2446953	3912529	3085185	3907791	3670904	3951393	3116403	3895507
308	trans-2-trans-4-Nonadiene	6.8325e-05	5.2923e-05	High BF	87.2154	25900	38590	25233	39816	31285	35176	32652	32751	42098	34827	39914	33647	39347	38444	37665	57683	42001	53100	44358	50629	35425	33342	56345	36358	46526	32712	48619	45165	0	0	0	0	0	0	0	35757	46490	0	0	38678	0	0	47564	39008
309	N-cis-tetradec-9Z-enoyl-L-Homoserine lactone	7.08775e-05	5.50332e-05	Low BF	422.967	665415	0	0	0	0	0	0	0	0	0	0	1477173	0	60489	4749941	2382565	4161733	3446302	3920150	2983814	3737043	4413658	3619321	4310080	3015664	586322	2996904	2456088	4611404	3609628	4423103	3211339	3509083	2828459	3684881	4198701	2423748	3219037	1842845	2257067	1064508	1806540	3379187	3089415
310	Neomacrostemonoside D	7.20725e-05	5.60062e-05	Low BF	1625.69	0	0	0	0	0	0	0	0	0	0	0	0	0	2546588	0	0	0	0	0	1789297	2724045	0	1352534	2149739	1426803	1611274	1738006	2197612	3024786	2362108	2837523	2389169	2817522	2286715	2595744	2993996	2164709	2682996	2007386	2561857	1845279	0	2234981	0
311	SAHA	8.20888e-05	6.42523e-05	Low BF	471.762	0	0	0	0	162465	0	0	0	0	271915	0	0	0	3655404	6931901	3215638	6679405	4078439	6305752	4899487	6470492	4716877	5048947	5149285	3996499	3450517	3351499	3753533	6828514	3579247	6957115	4598988	6745741	3432158	4852286	5809597	1872945	5475923	3633182	4855956	2170829	4213574	3430798	5695287
312	Tecostanine	8.32618e-05	5.04037e-05	Low BF	129.466	0	0	0	0	0	0	0	0	0	0	0	20621	10167	19508	0	40450	0	41985	17619	44632	17599	0	39891	11479	39624	0	39369	19447	10526	49256	19998	46925	20633	54748	26639	14360	45782	19091	46424	21238	63397	29477	0	14128
313	Posaconazole	0.000103751	8.18574e-05	Low BF	210.326	0	0	0	0	0	0	0	0	0	1161038	629106	1125345	613250	685997	715282	565806	0	630982	1286590	527012	768650	769597	901213	1061655	841415	691415	840628	947414	1647754	1256149	1588081	1316453	1574636	322578	1614499	1467836	1236549	1497984	1334147	1606604	1386784	876044	1489871	1694652
314	3-O-Methylisoetharine	0.000113378	9.00207e-05	Low BF	113.954	0	0	0	0	0	0	0	0	0	19440	0	18594	0	59308	87019	64764	77662	61884	73529	52274	75469	83609	57485	39386	0	0	48456	59539	86014	61211	66400	54692	56498	46261	57876	80759	51439	69093	52973	43827	48871	61118	67840	63531
315	Cucurbitacin B	0.000125186	0.000100069	Low BF	1586.01	0	0	0	0	0	0	0	0	0	11076245	16050069	33876860	0	0	55956748	40550616	0	0	44228252	21986312	19601280	14270259	22881512	33029136	34746440	25942404	21824096	22650104	51863236	41131088	48928768	40287484	46371316	41764928	0	47017924	34474328	42846336	26382438	33510460	15501123	13967532	37173996	27795216
316	Z-Gly-Pro-Leu-Gly-Pro	0.000125186	0.000100102	Low BF	846.159	0	0	0	0	0	0	0	0	0	0	0	0	0	7029096	9480123	7644183	8495027	7935025	4949630	4238871	5868142	4696217	7532227	7616608	7986598	5435948	2282287	6602900	7873948	5736948	7089644	0	7435686	5604832	7959194	6648645	5190761	7300424	5084660	11615344	2989033	4833087	6652441	8207106
317	3-O-(alpha-l-rhamnopyranosyl-(1-4)-beta-D-glucopyranosyl)-26-O-(beta-D-glucopyranosyl)-(25R)-spirost-5-en-3beta-ol	0.000127682	0.000102178	Low BF	533.687	0	0	106722	0	0	0	0	412011	162644	0	0	0	0	0	0	807503	0	674787	886820	655914	0	0	383392	661643	1023496	0	1309480	1481548	717775	635141	859796	599576	774833	625808	915837	0	517159	655719	663258	891771	675332	355147	581591	814783
318	Etiracetam + 3.9680474	0.00013656	0.00010971	Low BF	370.504	0	0	0	0	0	0	0	0	0	0	0	0	0	1147065	1294336	1288377	1191344	1185012	1215146	1131666	1161459	961306	895468	806057	789886	739992	905871	817018	641454	1060736	919944	899868	790538	1188748	1260089	0	1030229	991915	1015463	946943	1402380	727198	745269	983842
319	4-(1-Hydroxy-2-(methylamino)ethyl)phenol	0.000182033	0.000147951	High BF	310.439	408520	398535	426406	295854	0	217524	0	601320	346894	612035	384795	647527	302676	538646	749151	632795	287644	819906	305435	598182	417671	639171	1008160	616511	962411	568233	656673	620428	712334	0	0	0	465659	773896	0	374690	729165	313773	0	0	0	0	0	224861
320	Digitoxigenin bisdigitoxoside	0.000226113	0.000185053	Low BF	756.264	0	0	0	0	0	0	0	0	0	63547788	51067688	77956824	0	79474312	92858584	70498080	994975	65995776	80505168	60144640	59789464	79732656	64905968	77390936	66411224	73709360	61399368	74909504	86386592	70219304	83180544	70138480	79338600	68972544	81163232	80844776	69320232	79221120	64178128	72615696	55395904	69623896	64261912	78459168
321	S-Methyl-L-cysteine	0.000250795	0.00020651	Low BF	199.726	0	0	13791	0	0	0	0	0	0	0	0	0	33498	125137	0	0	0	187630	202601	272356	131479	121558	338079	236533	64118	35375	109857	0	65652	167516	37886	100198	46509	39972	61086	206509	286348	137427	110112	178732	406044	304644	216740	322933
322	N-(1-Deoxy-1-fructosyl)phenylalanine	0.000275015	0.000227658	Low BF	755.345	0	1554573	0	395210	0	0	0	0	0	2637661	1173254	0	969341	0	2553538	5080643	2320487	4474148	0	4145867	0	0	5088003	0	4557749	0	4262792	0	2283254	5348705	2125567	7468810	3066666	4693850	0	0	4931732	2067271	6887278	1753428	5014975	2259910	4448439	1983722
323	N-acetyl-S-farnesyl-L-Cysteine	0.000293306	0.000243718	Low BF	332.849	0	0	0	0	0	0	0	0	0	0	0	0	527499	596657	852941	689470	745976	665493	763012	639826	808483	379479	131324	17315	0	0	315230	0	858022	643629	720629	630934	755014	525292	592407	774163	641553	725718	651840	762105	638565	260779	226599	0
324	3-O-(Rhaa1-3Glcb1-2(Xylb1-3)Glcb1-4Galb)-(25R)-5alpha-spirostan-3beta-ol	0.000314973	0.000262116	Low BF	425.998	0	0	0	0	0	0	0	133185	182114	0	0	0	0	769361	935979	744823	829451	595967	0	0	534919	741812	294720	0	367801	0	0	611184	1065111	880515	1028528	787985	976765	769110	859395	952656	738949	848639	773583	0	850827	945367	735420	789856
325	(3a,5b,7a,12a)-24-[(carboxymethyl)amino]-1,12-dihydroxy-24-oxocholan-3-yl-b-D-Glucopyranosiduronic a	0.000344832	0.00028718	Low BF	235.84	0	0	0	0	0	0	0	3105720	0	0	3224599	4895068	3129489	3706590	0	4577828	5356518	4174225	4737161	4202144	5119950	5459257	4108393	4914752	3989926	4894711	3807249	4707933	5142368	3970943	4959822	3973565	4699404	3895252	4888694	3581772	4113384	4971336	4194263	4934418	4319555	5093451	3909752	3847480
326	Nystatin A1	0.000351636	0.000293066	Low BF	105.252	0	0	0	79444	0	96513	0	121910	0	0	670292	0	1794733	968482	1643579	1283365	1636942	1291406	1506305	1160008	1499225	1479607	555951	1474439	1438874	1498638	659706	2009131	3070135	2373087	2697460	2150158	2538684	2053976	2545281	2995472	2438163	2678784	2027719	2354780	1663708	1052154	1236560	2212188
327	Leucyl-Isoleucine	0.000453051	0.000380711	Low BF	177.552	7724479	0	3834612	0	1374038	0	0	4934641	2149321	0	0	0	0	4301015	7659785	6018234	7115772	0	4110963	3555432	5876705	2503125	3387895	1608910	4146558	4660916	2495750	3685384	8324632	5506205	6357238	3699367	5200124	2847087	4287253	7279639	4556407	4678415	3457088	4949306	2135961	3061644	4630351	6398816
328	Asp Val Ile	0.000459266	0.000386508	Low BF	106.836	0	0	234159	0	203815	0	406098	231631	0	0	0	0	0	1115450	1841920	1110585	1548556	1358661	1605185	1355789	253364	1908725	1342813	773042	516919	1687418	1271443	1229075	1678456	1335647	1635259	1238849	1527367	1094415	1697099	1547183	1047979	1293855	1082269	1263173	950828	1083490	1170971	947381
329	7,8-Didehydroastaxanthin	0.000518011	0.00043692	Low BF	110.141	0	0	0	0	0	0	0	0	0	0	0	12216	0	0	98960	86748	74395	96385	75187	40737	24387	119850	35071	22256	89306	71836	0	59723	0	0	0	117315	140857	71607	69876	67974	89937	98712	103570	111404	79866	53573	26825	42078
330	Val Leu Ile	0.000551306	0.000467074	Low BF	143.832	0	0	712419	0	0	0	0	0	0	0	0	285329	0	171240	1275474	254945	1429112	1210001	314220	376372	439583	293727	780757	287452	840114	487444	612211	514132	1430635	1136149	1400246	1050217	1247911	967184	645991	1352081	595485	871952	300508	371275	0	129278	886663	500083
331	Veratridine	0.000572381	0.000486004	Low BF	223.655	2748085	0	2043363	0	202977	0	1260785	0	0	0	0	16630264	0	37335552	39738460	31401072	36937736	30459204	13461061	29561372	29403198	38324848	30731476	35175192	25885954	37586896	25892674	32235136	37786160	28823236	34654876	28325060	33536000	23597652	32788588	36423720	27821306	33902792	26231364	32146176	25154604	22758954	20596936	31603616
332	Leu Leu Ala	0.000621957	0.000528878	High BF	313.102	0	311635	769201	192532	965852	107898	938101	882693	192359	905560	167721	963886	0	993445	985585	1025355	955380	973499	927458	852928	835171	832764	626472	879244	0	496842	0	914475	0	1130529	0	1018700	0	1041544	0	0	614589	0	481180	0	163691	0	590639	0
333	Dihydrofukinolide	0.00069442	0.00059354	Low BF	242.588	615721	795185	0	0	648003	0	0	421776	235331	44807	270273	4610632	618418	117236	637671	665144	9033338	918212	0	0	1055590	0	0	0	0	5567008	3413394	0	7671222	6792394	6386357	6479612	7563000	465678	434930	6524008	5412961	7555128	7630038	5635179	509879	316037	1296340	4763922
334	Phenoperidine	0.000712104	0.000609547	Low BF	90.5849	0	0	0	0	0	0	0	0	0	0	509563	0	187790	229265	305546	255848	294341	244316	292447	131905	288585	272047	52400	351375	141299	94131	156721	228365	313694	254186	291714	239208	271651	202994	227691	277742	238459	273316	235073	283498	244842	289171	303000	314742
335	Myxochromide S1	0.000766604	0.000659557	Low BF	114.574	0	0	0	0	30518	0	35969	0	27074	0	0	0	86188	104671	0	78532	0	82787	0	0	0	0	60952	42791	44785	98062	76230	84351	127065	112504	121026	83842	108380	99226	123094	134374	109130	122751	75532	80844	0	0	49951	0
336	4-Hydroxymethyl-3-methoxyphenoxyacetic acid	0.000897028	0.000776264	High BF	20.4079	45216	46354	51074	46119	25498	43728	38174	46152	41556	43643	42444	41128	42826	45710	32190	31855	41523	26654	38978	46621	40206	31378	47039	41827	46490	34023	46394	22902	42177	26784	38012	0	0	14518	11142	39912	50529	40060	15062	24618	0	0	35397	42031
337	1-hexadecanyl-2-((2'-alpha-glucosyl)-beta-glucosyl)-3-beta-xylosyl-sn-glycerol	0.000905762	0.000784389	Low BF	62.379	401875	285222	366099	268405	360245	0	0	381087	266066	0	0	0	0	0	0	893885	1005671	829075	972443	781363	1040025	1031637	831529	571722	753129	929664	658536	826481	1153482	922855	1079724	797592	967578	816218	985429	1037926	776168	986583	705021	823204	654684	771920	837295	957226
338	imidapril	0.000960053	0.000658428	Low BF	54.9542	0	0	0	0	0	0	0	0	36048	0	0	58892	31506	49174	12599	22667	14280	32209	28247	59826	24305	15315	23674	22415	16715	14691	17995	0	0	39755	30580	133380	40759	109938	32104	25331	145638	33344	100338	31776	89282	29774	168079	27158
339	L-Arginine	0.00116097	0.00101557	Low BF	54.9724	595046	511572	0	0	0	0	0	740429	0	468642	710783	1518509	714601	0	1613236	1013382	886765	980909	1687104	867482	604412	585510	782071	460362	2532608	1398852	1529220	1936938	122488	2183050	1727495	2131210	1772336	2179908	1617504	1643291	2232349	1691037	2295603	1402438	2191627	1386967	2242311	1578840
340	3Z,6Z,9Z,12Z,15Z-Tricosapentaene	0.00139074	0.00122528	Low BF	52.0778	518419	0	822973	0	357238	0	0	725491	0	577934	0	555866	0	533217	0	745966	485891	865455	515646	624850	490581	418470	824593	635143	632308	612399	637674	626791	735396	728757	706024	1021947	517942	1129495	795138	613928	900462	572707	723264	377550	706431	506863	779081	514149
341	22:0 Campesteryl ester	0.00155239	0.00137353	Low BF	57.5564	90860	0	80771	0	65185	0	0	150061	156362	0	0	0	0	0	235370	303653	177368	167984	341579	157656	267079	236333	167996	121449	269586	162173	0	342227	0	303782	180565	146386	348233	289807	181038	312138	122031	165964	183702	200354	242179	170562	92279	165208
342	1-(2-hydroxyethyl)-1-methylguanidine	0.00231296	0.0020653	High BF	158.665	1540901	3296320	4097203	3130775	567795	1210271	0	1254336	1599938	281368	1591917	1651106	1854160	0	0	1281725	0	883722	464489	678592	616710	297823	2450039	1002549	3026190	765163	1759984	956492	251512	0	0	478807	759900	383323	519105	0	492029	496457	0	179371	0	0	453987	204716
343	M(IP)2C(d18:0/20:0)	0.00259877	0.00232539	Low BF	80.7835	0	0	0	0	0	0	0	0	0	0	0	203322	171196	196499	201139	186189	201491	176434	188884	186066	152647	216783	195939	179126	0	202142	179949	0	0	188992	0	169200	222125	195175	221252	0	184711	226184	188345	212922	204456	245714	191152	220674
344	Racephedrine + 7.295023	0.00295513	0.00265351	Low BF	70.2047	0	105699	73325	0	74405	0	0	31060	161907	0	0	0	0	234558	0	48092	274275	213811	0	190899	0	257143	85693	182387	110267	304183	0	253312	271095	244330	252460	190118	238056	135905	388541	261613	180824	201566	203222	233158	0	655709	140803	138706
345	Ile Ala Val	0.00298905	0.00268641	Low BF	30.5187	377075	0	0	0	0	0	0	0	131856	541074	143761	102947	230559	505871	533862	599516	634712	563774	413715	652850	273522	440298	476838	721787	503509	628182	443974	433995	850609	1332851	1434167	263520	647029	243553	631758	360671	359599	1273225	493235	886714	128988	201733	302074	536901
346	Coccinin	0.00350776	0.0025401	High BF	162.068	600607	1078573	773233	0	1209920	489215	883537	611477	838391	0	869066	0	797420	1602130	334199	1280293	443765	1293696	451660	1454249	453237	0	1075587	406466	1157065	412138	1151099	0	0	0	308347	1263181	0	0	0	299963	70055	0	1136408	0	0	0	1185628	324214
347	JWH 007-d9	0.00379841	0.00278259	High BF	21.5652	617409	582096	689606	440823	828539	385427	838218	669768	458026	119005	56335	137717	61708	123151	22971	170500	30816	150688	30175	140776	27054	21476	150934	21353	131257	19169	124057	0	0	107786	0	51853	0	0	16148	13769	96428	15526	92933	19648	109307	16221	112158	13673
348	Ile Ala Val + 7.102073	0.00388855	0.00351601	Low BF	89.8999	0	0	0	0	0	0	0	0	0	312751	0	104351	0	507283	653903	505343	631480	507246	404109	641634	0	431605	470901	709692	465968	327528	455077	427928	813769	599120	898292	549255	663974	442932	653402	860733	1077833	1179039	649102	1072676	0	0	485697	285679
349	4-(Hydroxylamino)-N,N-dimethylaniline	0.00423003	0.00383272	Low BF	35.7555	0	22937	0	17905	0	0	0	86002	15414	98953	0	73001	0	108830	138145	143913	108173	143241	104410	123245	113854	46835	0	45672	0	48182	0	43261	77943	98683	73412	86065	42355	259076	206885	0	0	67120	76983	76261	264535	161126	87230	104457
350	Ile Leu Leu	0.00463142	0.00420511	Low BF	38.1428	0	0	0	0	0	0	0	0	0	91187	74974	52297	113799	0	180597	124630	144342	108678	206671	131277	127082	164829	165571	99954	52762	31322	36872	45006	295422	226466	246659	180520	186497	138563	0	242579	198103	139921	50119	57886	20420	0	114689	195323
351	4-Biphenylamine	0.00478543	0.00434794	High BF	38.5638	422114	724139	571225	574201	167577	495646	0	402983	533344	71234	467373	346047	434063	38606	0	469660	36474	324659	118806	250697	153141	144150	569614	152217	542299	239187	343390	20627	196942	0	159497	149845	183648	192270	82295	0	216370	146080	0	75192	0	0	0	92377
[truncated: 24 more columns]

## Sheet: Up in High BF
					UM032- High biofilm former							UM066- High biofilm former							UM067- High biofilm former							UM065- High biofilm former							UM038- Low biofilm former							UM054- Low biofilm former								UM114- Low biofilm former
	Molecular feature	p (Corr)	p	FC (abs)	UM032D0	UM032D1	UM032D1	UM032D2	UM032D2	UM032D3	UM032D3	UM066D0	UM066D1	UM066D1	UM066D2	UM066D2	UM066D3	UM066D3	UM067D0	UM067D1	UM067D1	UM067D2	UM067D2	UM067D3	UM067D3	UM065D0	UM065D1	UM065D1	UM065D2	UM062D2	UM065D3	UM065D3	UM038D0	UM038D1	UM038D1	UM038D2	UM038D2	UM038D3	UM038D3	UM054D0	UM054D1	UM054D1	UM054D2	UM054D2	UM054D3	UM054D3	UM114D0	UM114D1	UM114D1
1	Cuauchichicine	6.33897e-20	1.02805e-20	38202	556066	0	121071	0	206146	73023	120592	89160	90073	62449	95339	105301	66436	136747	204426	115707	134935	124072	99577	68820	0	403843	189953	184456	114558	375879	187824	114513	0	0	0	0	0	0	0	0	0	0	0	0	0	0	0	0	0
2	Gabunine	6.84191e-20	1.1139e-20	91025.2	2095079	1078717	651068	404124	1538665	136399	1064324	1026200	365483	468193	185766	668887	172316	370363	474190	589502	407072	359347	306883	303774	423974	194024	353815	354962	691303	243867	307745	752215	0	0	109406	0	111671	0	0	0	0	0	0	0	0	0	0	0	0
3	6-(Allylthio)purine	6.49913e-15	1.93305e-15	5418.53	63303	82680	58609	88765	15279	21005	0	47586	58030	15091	57402	45068	64110	0	0	45535	0	30239	14446	22256	15046	17202	73431	10705	71472	23621	38519	0	0	0	0	0	0	0	0	0	0	0	0	0	0	0	0	0	0
4	Glu Leu Val	8.8012e-14	2.94843e-14	77871.8	1175268	431115	1094453	309177	1104971	258740	1120054	1136472	303621	1109918	236138	925044	0	1121748	1307548	2104443	1170026	1925691	1150531	0	1104060	1136780	2005723	1140855	2038137	1100741	1828819	1050460	1255918	0	0	0	0	0	0	0	0	0	0	0	0	0	0	0	1918536
5	Asn Pro	7.58828e-13	2.76542e-13	17239.5	593883	288885	442318	269052	491554	248952	428567	500032	281827	298518	0	412479	131333	211003	236675	269661	259236	180364	223081	197323	63742	237832	218312	218482	127711	207497	174323	111328	304061	210433	216880	0	209941	0	0	0	0	0	0	0	0	0	0	0	0
6	Furmecyclox	8.02823e-10	3.8809e-10	8083	448587	739305	539737	532636	108234	284155	0	325595	458672	179497	418573	314526	407265	0	0	391343	0	278258	132534	187109	154418	146218	654860	141484	547941	214250	178002	59153	0	0	161057	0	0	0	0	0	0	145933	0	0	0	0	0	0	221259
7	Asn His Ile	1.18312e-08	6.34901e-09	2875.73	119874	159496	172300	154895	131570	147054	0	168500	93238	141664	170509	90111	153832	54265	110243	0	108883	0	116242	145391	106824	45706	143370	69250	0	91087	195442	0	0	0	0	0	0	0	0	112634	0	0	0	0	0	48460	0	0	0
8	N-[(diphenylmethoxy)acetyl]-Glutamine	1.09177e-07	6.43903e-08	835.586	36172	36568	36645	52939	24655	15062	11817	109424	39586	88887	110848	67302	108170	12517	30313	44418	26364	32079	27096	37897	15185	0	16954	0	35981	17648	0	28400	0	0	28529	0	0	0	0	0	0	16032	0	0	0	0	0	13474	0
9	5-Methyl-THF	6.74688e-07	4.28809e-07	4859.18	1479485	1140617	1627945	778593	2101243	367011	987456	2195815	595746	2024620	492213	850794	320684	434658	1871477	1195674	1662289	0	1087797	0	1017492	1694415	3964872	1351854	0	1028770	3319234	1592581	0	0	0	0	0	0	768080	0	692378	866514	720606	0	1849304	0	0	0	2750128
10	Ala Ala Pro	6.70477e-06	3.46799e-06	316.695	16282	31110	17083	0	20541	30447	23145	17881	22011	19034	23819	22311	24396	0	0	26249	0	26587	23483	26165	24927	20747	23942	22015	25374	20957	27844	0	0	0	0	25162	0	0	0	0	24365	0	0	0	0	0	21880	16116	0
11	Thr Ile	1.02119e-05	7.21291e-06	545.399	87880	123799	183514	89993	15186	39496	0	246774	119843	153671	148625	119497	163657	0	182470	160989	74802	57689	163551	190986	147503	212750	186790	50637	168292	90905	0	66347	0	0	0	0	0	60829	0	60633	242682	0	242746	31942	66186	0	169104	0	192798
12	Leu Glu Val	1.80651e-05	1.00362e-05	634.86	158847	222955	174801	185107	204845	155778	0	158524	171684	185736	0	216207	0	213522	129190	226270	135005	233860	136251	212935	126568	119175	188881	132939	204726	136565	204739	144819	96945	203055	125715	0	0	0	0	0	162278	0	0	0	0	0	187597	0	215445
13	Histidine	3.13664e-05	2.34904e-05	207.835	191563	286216	151098	247367	177150	273134	190011	140772	173958	140984	223889	174517	243116	222069	210246	184601	145978	264911	217526	323216	209016	194689	312715	188102	249553	41583	301236	222211	23474	340998	244017	228686	196745	0	192917	209976	284556	0	0	167003	18092	0	272998	0	0
14	trans-2-trans-4-Nonadiene	6.8325e-05	5.2923e-05	87.2154	25900	38590	25233	39816	31285	35176	32652	32751	42098	34827	39914	33647	39347	38444	37665	57683	42001	53100	44358	50629	35425	33342	56345	36358	46526	32712	48619	45165	0	0	0	0	0	0	0	35757	46490	0	0	38678	0	0	47564	39008	0
15	4-(1-Hydroxy-2-(methylamino)ethyl)phenol	0.000182033	0.000147951	310.439	408520	398535	426406	295854	0	217524	0	601320	346894	612035	384795	647527	302676	538646	749151	632795	287644	819906	305435	598182	417671	639171	1008160	616511	962411	568233	656673	620428	712334	0	0	0	465659	773896	0	374690	729165	313773	0	0	0	0	0	224861	0
16	Leu Leu Ala	0.000621957	0.000528878	313.102	0	311635	769201	192532	965852	107898	938101	882693	192359	905560	167721	963886	0	993445	985585	1025355	955380	973499	927458	852928	835171	832764	626472	879244	0	496842	0	914475	0	1130529	0	1018700	0	1041544	0	0	614589	0	481180	0	163691	0	590639	0	712080
17	4-Hydroxymethyl-3-methoxyphenoxyacetic acid	0.000897028	0.000776264	20.4079	45216	46354	51074	46119	25498	43728	38174	46152	41556	43643	42444	41128	42826	45710	32190	31855	41523	26654	38978	46621	40206	31378	47039	41827	46490	34023	46394	22902	42177	26784	38012	0	0	14518	11142	39912	50529	40060	15062	24618	0	0	35397	42031	16348
18	1-(2-hydroxyethyl)-1-methylguanidine	0.00231296	0.0020653	158.665	1540901	3296320	4097203	3130775	567795	1210271	0	1254336	1599938	281368	1591917	1651106	1854160	0	0	1281725	0	883722	464489	678592	616710	297823	2450039	1002549	3026190	765163	1759984	956492	251512	0	0	478807	759900	383323	519105	0	492029	496457	0	179371	0	0	453987	204716	728444
19	Coccinin	0.00350776	0.0025401	162.068	600607	1078573	773233	0	1209920	489215	883537	611477	838391	0	869066	0	797420	1602130	334199	1280293	443765	1293696	451660	1454249	453237	0	1075587	406466	1157065	412138	1151099	0	0	0	308347	1263181	0	0	0	299963	70055	0	1136408	0	0	0	1185628	324214	1193840
20	JWH 007-d9	0.00379841	0.00278259	21.5652	617409	582096	689606	440823	828539	385427	838218	669768	458026	119005	56335	137717	61708	123151	22971	170500	30816	150688	30175	140776	27054	21476	150934	21353	131257	19169	124057	0	0	107786	0	51853	0	0	16148	13769	96428	15526	92933	19648	109307	16221	112158	13673	107355
21	4-Biphenylamine	0.00478543	0.00434794	38.5638	422114	724139	571225	574201	167577	495646	0	402983	533344	71234	467373	346047	434063	38606	0	469660	36474	324659	118806	250697	153141	144150	569614	152217	542299	239187	343390	20627	196942	0	159497	149845	183648	192270	82295	0	216370	146080	0	75192	0	0	0	92377	281330
[truncated: 23 more columns]

## Sheet: Up in Low BF
					UM032- High biofilm former							UM066- High biofilm former							UM067- High biofilm former							UM065- High biofilm former							UM038- Low biofilm former							UM054- Low biofilm former								UM114- Low biofilm former
	Molecular feature	p (Corr)	p	FC (abs)	UM032D0	UM032D1	UM032D1	UM032D2	UM032D2	UM032D3	UM032D3	UM066D0	UM066D1	UM066D1	UM066D2	UM066D2	UM066D3	UM066D3	UM067D0	UM067D1	UM067D1	UM067D2	UM067D2	UM067D3	UM067D3	UM065D0	UM065D1	UM065D1	UM065D2	UM062D2	UM065D3	UM065D3	UM038D0	UM038D1	UM038D1	UM038D2	UM038D2	UM038D3	UM038D3	UM054D0	UM054D1	UM054D1	UM054D2	UM054D2	UM054D3	UM054D3	UM114D0	UM114D1	UM114D1
1	1,4'-Bipiperidine-1'-carboxylic acid	0	0	139976	0	0	0	0	0	0	0	0	0	0	0	0	0	0	0	0	0	0	0	0	0	0	0	0	0	0	0	0	108202	114496	134942	108891	117373	288265	349515	130997	81332	68296	83480	96778	296126	278607	84082	124706	104913
2	3-Deoxyestradiol	0	0	70060.1	0	0	0	0	0	0	0	0	0	0	0	0	0	0	0	0	0	0	0	0	0	0	0	0	0	0	0	0	89905	68128	73496	65256	75755	57166	68351	71002	59240	68920	53876	74582	72814	79257	56546	82214	63804
3	3-Hydroxy-7-oxociguatoxin	0	0	129005	0	0	0	0	0	0	0	0	0	0	0	0	0	0	0	0	0	0	0	0	0	0	0	0	0	0	0	0	101378	122728	137828	139081	154295	183587	201869	123127	131966	143917	143065	149065	139342	161675	27885	65399	119098
4	5,8,12-trihydroxy-9-octadecenoic acid	0	0	75885.7	0	0	0	0	0	0	0	0	0	0	0	0	0	0	0	0	0	0	0	0	0	0	0	0	0	0	0	0	90337	78027	83239	66753	83973	74985	88912	83803	75159	85871	77207	81766	89001	84397	39528	80664	37276
5	Dehydroxymethylflazine	0	0	32931	0	0	0	0	0	0	0	0	0	0	0	0	0	0	0	0	0	0	0	0	0	0	0	0	0	0	0	0	37080	34925	39859	35077	39501	40296	48603	35851	30903	34507	31529	38537	46706	54195	20101	10530	27981
6	Di(2-ethylhexyl) adipate	0	0	40822.9	0	0	0	0	0	0	0	0	0	0	0	0	0	0	0	0	0	0	0	0	0	0	0	0	0	0	0	0	60489	43131	47382	35275	42574	41422	40770	45943	43140	36663	36082	38696	42219	49560	42719	42802	43644
7	Dibekacin	0	0	59397.8	0	0	0	0	0	0	0	0	0	0	0	0	0	0	0	0	0	0	0	0	0	0	0	0	0	0	0	0	64853	51789	63198	51342	57034	55773	62065	63281	56344	65343	46851	59730	47891	66835	65488	74333	48302
8	Eruberin A	0	0	92381.8	0	0	0	0	0	0	0	0	0	0	0	0	0	0	0	0	0	0	0	0	0	0	0	0	0	0	0	0	56260	112991	107090	103940	104988	95970	94070	41184	72024	76605	84032	77873	65913	81038	95100	116313	126607
9	Glucoconvallasaponin B	0	0	15315512	0	0	0	0	0	0	0	0	0	0	0	0	0	0	0	0	0	0	0	0	0	0	0	0	0	0	0	0	19846140	15653368	18071570	14613514	16845960	14188462	15980654	17430064	14164123	14444493	13316572	15505042	13126158	13008007	14276725	16692174	15177217
10	Ile Met Gln	0	0	475007	0	0	0	0	0	0	0	0	0	0	0	0	0	0	0	0	0	0	0	0	0	0	0	0	0	0	0	0	1403289	912581	1277201	544415	996158	177318	532152	1253825	1187607	1060438	1132112	977864	915880	948576	174531	401903	252203
11	Moprolol	0	0	89028.2	0	0	0	0	0	0	0	0	0	0	0	0	0	0	0	0	0	0	0	0	0	0	0	0	0	0	0	0	134158	93461	115197	70968	87740	85750	103064	102964	39551	104742	81017	99204	72214	109146	77715	109694	98369
12	N,O-Didesmethylverapamil	0	0	98502.2	0	0	0	0	0	0	0	0	0	0	0	0	0	0	0	0	0	0	0	0	0	0	0	0	0	0	0	0	97051	93602	98118	94880	107113	105097	114559	95618	94095	100241	96790	104402	108172	134870	57238	92867	54243
13	PS(17:2(9Z,12Z)/20:4(5Z,8Z,11Z,14Z))	0	0	964488	0	0	0	0	0	0	0	0	0	0	0	0	0	0	0	0	0	0	0	0	0	0	0	0	0	0	0	0	1346346	977617	1218815	940515	1162774	850598	1108908	1183219	934698	1130154	936417	1105842	478853	1051132	992517	1138415	1012202
14	Quinupristin	0	0	224645	0	0	0	0	0	0	0	0	0	0	0	0	0	0	0	0	0	0	0	0	0	0	0	0	0	0	0	0	271171	207861	256489	209911	253307	232965	212582	241521	198477	227316	181700	230043	235689	229249	223453	233097	216290
15	Rhizoxin	0	0	477613	0	0	0	0	0	0	0	0	0	0	0	0	0	0	0	0	0	0	0	0	0	0	0	0	0	0	0	0	268698	322399	348732	364934	411637	966505	1142211	369008	458446	517023	460710	524700	953127	1115153	230711	365100	373083
16	Triphenylphosphine oxide	0	0	191961	0	0	0	0	0	0	0	0	0	0	0	0	0	0	0	0	0	0	0	0	0	0	0	0	0	0	0	0	306999	300346	318104	298137	324493	292647	312785	225965	203964	221446	200309	216914	217313	219792	164253	69379	147093
17	Withaperuvin E	0	0	515340	0	0	0	0	0	0	0	0	0	0	0	0	0	0	0	0	0	0	0	0	0	0	0	0	0	0	0	0	326321	510165	565804	546767	553486	509928	518934	245226	421865	451164	521573	518175	480963	508781	572826	653945	656226
18	Acetyltropine	6.61446e-32	2.53428e-34	94653.5	0	0	0	0	0	0	0	0	0	0	0	0	0	0	0	0	0	0	0	0	0	0	0	0	0	0	0	35647	64639	72147	28769	67847	34831	81135	39333	112035	261322	123689	263656	138460	340585	190142	248579	100921	322629
19	Arg Arg Trp	1.38869e-31	5.4239e-33	148615	0	0	0	0	0	0	0	0	0	0	0	0	0	0	0	0	0	0	0	0	0	0	0	0	0	0	0	0	286891	228353	260690	173050	257379	185840	240324	270108	221549	211215	205063	224887	187254	268418	0	229935	222576
20	Cilastatin	1.38869e-31	5.61898e-33	464775	0	0	0	0	0	0	0	0	0	0	0	0	0	0	0	0	0	0	0	0	0	0	0	0	0	0	0	0	1085442	771542	935905	723884	796895	655969	0	945850	694074	834849	478312	754931	538954	575853	759498	851419	784229
21	Dihydromorphine	1.38869e-31	5.56729e-33	45184.2	0	0	0	0	0	0	0	0	0	0	0	0	0	0	0	0	0	0	0	0	0	0	0	0	0	0	0	0	91534	64890	80641	61926	60129	61898	69585	78152	62043	67088	66655	60086	0	64895	58219	72497	72913
22	Pro Val Tyr	1.38869e-31	5.65217e-33	171119	0	0	0	0	0	0	0	0	0	0	0	0	0	0	0	0	0	0	0	0	0	0	0	0	0	0	0	0	273411	279510	343835	267796	257151	253035	200103	321691	233129	265229	178634	298845	214621	206019	237012	406884	260053
23	Ergoline-1,8-dimethanol, 10-methoxy-, (8b)-	1.39691e-31	5.86053e-33	32222.7	0	0	0	0	0	0	0	0	0	0	0	0	0	0	0	0	0	0	0	0	0	0	0	0	0	0	0	0	48907	42482	50149	47111	46487	54828	58033	48007	44667	51904	38905	48530	43270	54652	41683	30822	35622
24	6-Hydroxyangolensic Acid Methyl Ester	1.44805e-31	6.27082e-33	129891	0	0	0	0	0	0	0	0	0	0	0	0	0	0	0	0	0	0	0	0	0	0	0	0	0	0	0	0	129815	218325	206367	215968	174670	188102	186116	93161	181794	0	227185	232752	201429	218298	226473	219971	266585
25	ibopamine	1.44805e-31	6.34714e-33	106789	0	0	0	0	0	0	0	0	0	0	0	0	0	0	0	0	0	0	0	0	0	0	0	0	0	0	0	0	178031	168650	178598	155250	178240	183304	215234	180180	160310	181861	150887	160931	176996	98930	143414	82643	0
26	N(6)-(Octanoyl)lysine	1.4567e-31	6.49338e-33	46950.9	0	0	0	0	0	0	0	0	0	0	0	0	0	0	0	0	0	0	0	0	0	0	0	0	0	0	0	0	85735	71382	78705	65932	76726	75108	32984	81392	65126	73899	36145	65227	72553	71153	0	76028	67228
27	Trillenogenin	1.4567e-31	6.65867e-33	258106	0	0	0	0	0	0	0	0	0	0	0	0	0	0	0	0	0	0	0	0	0	0	0	0	0	0	0	0	565165	0	488320	424544	588654	466472	582922	372752	412552	504429	357654	633264	301103	227332	455718	337921	311484
28	PE(22:6(4Z,7Z,10Z,13Z,16Z,19Z)/22:6(4Z,7Z,10Z,13Z,16Z,19Z))	1.51814e-31	7.22469e-33	149437	0	0	0	0	0	0	0	0	0	0	0	0	0	0	0	0	0	0	0	0	0	0	0	0	0	0	0	0	258349	226082	255915	199680	247797	200657	284673	234005	199269	349309	236720	184132	83239	0	190702	228807	190112
29	Phenylacetaldehyde	1.81968e-31	9.83213e-33	321408	0	0	0	0	0	0	0	0	0	0	0	0	0	0	0	0	0	0	0	0	0	0	0	0	0	0	0	0	770973	735779	758721	660456	682535	311448	336542	481107	490744	729679	603677	628834	275165	350922	530346	0	619971
30	Lemmatoxin	1.82112e-31	1.0149e-32	56536.6	0	0	0	0	0	0	0	0	0	0	0	0	0	0	0	0	0	0	0	0	0	0	0	0	0	0	0	0	78246	79663	84807	80384	89281	102865	127745	88336	79299	108581	86699	91439	110768	133278	45043	0	50022
31	Methylmibefradil Metabolite (Acetic acid, methoxy-, 6-fluoro-1,2,3,4-tetrahydro-2-[2-(methylamino)et + 14.577851	2.59706e-31	1.52864e-32	69873.4	0	0	0	0	0	0	0	0	0	0	0	0	0	0	0	0	0	0	0	0	0	0	0	0	0	0	0	0	0	72522	79568	86033	93895	186706	207984	73520	83550	97952	108038	122005	182606	218844	45754	72300	75408
32	L-Phosphatidic acid	2.61828e-31	1.55752e-32	877787	0	0	0	0	0	0	0	0	0	0	0	1919967	0	0	0	0	0	0	0	0	0	0	0	0	0	0	0	0	1684865	1403953	1609014	1276108	1570561	1250112	1478503	1582201	1269891	1576891	1104408	1278612	802984	1163021	1311553	1586773	1485162
33	Boc-Pro-Phe(NMe)-Gly-OMe	3.11471e-31	1.96985e-32	61147.9	0	0	0	0	0	0	0	0	0	0	0	0	0	0	0	0	0	0	0	0	0	0	0	0	0	0	0	0	0	93884	100466	86871	103914	149866	152872	101181	94988	102936	94888	111511	123857	184179	46776	51678	14861
34	Methoprene acid	4.92118e-31	3.17898e-32	57022.8	0	0	0	0	0	0	0	0	0	0	0	0	0	0	0	0	0	0	0	0	0	0	0	0	0	0	0	0	64116	71126	76504	82750	87546	133250	189923	79335	82449	108266	0	79365	170034	79821	11346	71709	40088
35	Gln Arg Gln	1.10053e-30	7.23579e-32	89239.5	0	0	0	0	0	0	0	0	0	0	0	0	0	0	0	0	0	0	0	0	0	0	0	0	0	0	0	0	52817	79701	0	198754	261790	222474	233011	233881	180951	223905	223973	181967	236986	240659	204196	253038	218871
36	His Thr Leu	1.33842e-30	8.96752e-32	142435	0	0	0	0	0	0	0	0	0	0	0	0	0	0	0	0	0	0	0	0	0	0	0	0	0	0	0	0	0	130827	113625	131335	128137	665808	763162	143367	202551	207752	221519	257624	777456	572894	39913	123498	118488
37	Karwinskione	1.57495e-30	1.20686e-32	329730	0	0	0	0	0	0	0	0	0	0	0	0	0	0	0	0	0	0	0	0	0	0	0	0	0	0	0	452414	193344	278870	384940	855512	483787	584580	564840	240542	947839	389427	1116583	487180	1459009	573432	782806	305687	910862
38	Amphibine B	2.09176e-30	1.42769e-31	46460.1	0	0	0	0	0	0	0	0	0	0	0	0	0	0	0	0	0	0	0	0	0	0	0	0	0	0	0	0	0	32808	37433	54818	63083	254679	284482	43557	54910	51569	59738	64618	220952	261409	29191	30651	30089
39	Cyanuric acid	2.17867e-30	2.50422e-32	25453.5	0	0	0	0	0	0	0	0	0	0	0	0	0	0	0	0	0	0	0	0	0	0	0	0	0	0	0	24963	13128	19081	15001	18059	12202	25041	22497	27393	19063	26849	36036	29180	40707	28217	39031	26448	34071
40	4,5-Di-O-methyl-8-prenylafzelechin-4beta-ol + 16.009428	4.68535e-26	3.40326e-27	401560	0	0	0	0	0	0	0	0	42983	0	0	0	0	0	0	0	0	0	0	0	0	0	0	0	0	0	0	0	1455265	1126578	1073324	1092776	1209793	675480	748809	0	661205	1019574	815018	891651	410297	571357	766898	961147	854579
41	(2E,11Z)-5-[5-(Methylthio)-4-penten-2-ynyl]-2-furanacrolein	6.41833e-26	9.83652e-28	191564	0	0	0	0	0	0	0	0	0	0	0	39358	0	0	0	0	0	0	0	0	0	0	0	0	0	0	0	213843	145196	598400	316586	491802	304110	859270	460253	180446	563380	321152	586654	358069	893375	528706	538610	230256	757809
42	N-tert-Butyloxycarbonyl-deacetyl-leupeptin	8.75246e-26	6.57668e-27	207353	0	0	0	0	0	0	0	0	0	0	0	12709	0	39356	0	0	0	0	0	0	0	0	0	0	0	0	17621	0	552800	1500379	824915	999768	1064889	361086	299690	413717	849253	930741	1104590	1058437	261142	297675	458410	939068	338805
43	Gomisin L1 methyl ether	1.70684e-24	1.35735e-25	150846	0	0	182570	0	0	0	0	0	0	0	0	0	0	0	0	0	0	0	0	0	0	0	0	0	0	0	459967	0	600941	509930	607608	508135	534384	291630	320233	347767	343160	452409	407919	430205	206701	257494	348157	446545	387471
44	1,3-Diphenyltetramethyldisiloxane	3.31911e-24	2.99332e-25	13508.1	0	0	0	0	0	0	0	0	0	0	0	0	0	0	0	0	0	0	0	0	0	0	0	0	0	0	0	0	28233	24552	30149	21381	30895	20477	35119	30537	29975	27038	24908	31629	36556	30772	25810	0	30531
45	2-Pyridylacetic acid	3.31911e-24	2.87621e-25	68706.1	0	0	0	0	0	0	0	0	0	0	0	0	0	0	0	0	0	0	0	0	0	0	0	0	0	0	0	0	168040	203063	195650	168354	171999	183644	169117	179516	159687	164747	153481	174652	128506	118558	120760	179594	0
46	Cepharanthine	3.31911e-24	2.86204e-25	76756.9	0	0	0	0	0	0	0	0	0	0	0	0	0	0	0	0	0	0	0	0	0	0	0	0	0	0	0	0	179543	176022	180396	189840	220484	159430	190810	191040	143614	180102	157085	165888	174536	188255	148657	0	177270
47	Ganglioside GM1 (d18:0/14:0)	3.31911e-24	2.94314e-25	315885	0	0	0	0	0	0	0	0	0	0	0	0	0	0	0	802041	0	0	0	0	0	0	0	0	705841	0	0	0	1206217	967365	1097499	796064	380647	915882	1146724	854386	945414	1230105	872014	1061817	780878	847672	1083989	1161439	893300
48	PE(18:3(6Z,9Z,12Z)/22:6(4Z,7Z,10Z,13Z,16Z,19Z))	3.31911e-24	2.95109e-25	117402	0	0	0	0	0	0	0	0	0	0	0	0	0	0	0	0	0	0	0	0	0	0	0	0	0	0	0	0	392653	319493	365956	259193	340740	263180	319759	341191	243410	328682	207042	239835	0	0	225909	325091	277800
49	PI(14:1(9Z)/16:1(9Z))	3.31911e-24	2.83003e-25	294212	0	0	0	0	0	0	0	0	0	0	0	0	0	0	0	0	0	0	0	0	0	0	0	0	0	0	0	0	1036618	788665	899280	739878	865664	695263	699105	931762	669704	899898	702660	833010	679854	774223	743149	844665	0
50	(S)-4'-Deoxyindenestrol	3.32014e-24	3.03532e-25	25680.6	0	0	0	0	0	0	0	0	0	0	0	0	0	0	0	0	0	0	0	0	0	0	0	0	0	0	0	0	67806	48711	59422	53180	58526	44960	67535	48348	54175	61890	51473	42774	29629	71359	0	53405	52079
51	Flutriafol	3.41503e-24	3.18622e-25	33579.7	0	0	0	0	0	0	0	0	0	0	0	0	0	0	0	0	0	0	0	0	0	0	0	0	0	0	0	0	70334	57659	78617	58484	78404	72518	62569	58150	66528	76368	73998	78995	129402	137250	58337	74295	0
52	C20-OHSulfatide	3.44947e-24	3.26685e-25	11624.9	0	0	0	0	0	0	0	0	0	0	0	0	0	0	0	0	0	0	0	0	0	0	0	0	0	0	0	0	22239	23165	21214	22416	24783	16409	20799	29277	30058	32689	24127	34256	14662	19619	0	26759	28474
53	Sodium glycocholate	3.44947e-24	3.28367e-25	13853.3	0	0	0	0	0	0	0	0	0	0	0	0	0	0	0	0	0	0	0	0	0	0	0	0	0	0	0	0	0	23045	25366	30087	25569	32873	37551	31758	27018	34318	27346	32580	34358	34747	18747	28901	28162
54	Tyr Glu Ile	3.45743e-24	3.33402e-25	22888.4	0	0	0	0	0	0	0	0	0	0	0	0	0	0	0	0	0	0	0	0	0	0	0	0	0	0	0	0	50449	54055	49149	42943	52056	46730	65723	59899	40243	56033	48406	52798	60709	77560	24386	59783	0
55	3?,9?,11?-Trihydroxy-5?-cholan-24-oic Acid	3.72784e-24	3.75819e-25	18857.4	0	0	0	0	0	0	0	0	0	0	0	0	0	0	0	0	0	0	0	0	0	0	0	0	0	0	0	0	37631	41312	40697	42183	46130	48839	63924	49411	42526	48576	39629	44941	50195	0	15849	29409	34777
56	Polysorbate 20 + 10.79904	4.10164e-24	4.26344e-25	139377	0	0	0	0	0	0	0	0	0	0	0	0	0	0	0	0	0	0	0	0	0	0	0	0	0	0	0	0	0	154885	166548	145311	541447	459235	495557	504312	390223	148233	324291	392481	0	339859	464304	553834	446392
57	(24S)-1?,24-dihydroxy-22-oxa-20-epivitamin D3 / (24S)-1?,24-dihydroxy-22-oxa-20-epicholecalciferol	6.70401e-24	7.43024e-25	97674.9	0	0	0	0	0	0	0	0	0	0	0	0	0	0	0	0	0	0	0	0	0	0	0	0	0	0	0	0	213283	353999	0	320214	367923	224146	346261	630283	396540	423127	330106	264760	190809	321754	231052	331611	404508
58	Isoliensinine + 7.4247994	8.46448e-24	9.75244e-25	146215	0	0	0	0	0	0	0	0	0	489423	0	368683	0	0	0	0	0	0	0	0	0	0	0	0	0	0	0	0	867072	423711	546640	358882	317456	294686	369357	727992	512698	519277	265549	271712	402470	880478	51806	262500	194206
59	Neomycin B	9.61847e-24	1.12627e-24	56532.9	0	0	0	0	0	0	0	0	0	0	0	0	0	0	0	0	0	0	0	0	0	0	0	0	0	0	0	0	111092	200701	190511	128466	174829	100606	76694	102459	97268	205892	397059	317509	47978	59272	72784	78985	130685
60	Elaterinide	1.45559e-23	3.34619e-25	30170.4	0	0	0	0	0	0	0	0	0	0	0	0	0	0	0	0	0	0	0	0	0	0	0	0	0	0	0	36901	20212	73281	45154	75887	53056	125640	76591	40441	76669	52870	86178	57750	0	76036	68084	45057	101623
61	PE(17:0/0:0)	1.79208e-23	2.16575e-24	50504.6	0	0	0	0	0	0	0	0	0	0	0	0	0	0	0	0	0	0	0	0	0	0	0	0	0	0	0	0	78188	96951	89707	92408	94394	447646	516068	87621	94455	97818	89018	92960	484474	183870	0	31364	76241
62	Glycerophospho-N-Palmitoyl Ethanolamine	1.06196e-21	1.31e-22	118916	0	0	0	0	0	0	0	0	0	0	0	0	0	0	0	0	0	0	0	0	0	0	0	0	0	0	0	0	0	19524	17254	107520	103189	1555005	1620384	13256	354616	410100	610590	655581	4346954	3753244	13443	81944	40322
63	AG-370	1.19469e-21	1.48121e-22	123912	0	0	0	0	0	0	0	0	0	102516	0	0	0	0	0	0	0	0	0	0	0	36664	0	0	0	0	0	0	572516	428593	512362	461756	494979	406533	407155	531893	406649	510133	375577	565384	377850	392546	420624	491651	382622
64	LysoPE(0:0/18:1(11Z)) + 19.278076	1.36087e-21	1.69576e-22	939016	0	0	0	0	0	0	0	0	0	0	0	0	0	0	0	0	0	0	0	0	0	0	0	0	0	0	0	0	0	359248	348676	2563698	2271878	39792016	41063240	57819	3839564	4416342	7316835	8310703	13259365	43170448	20679	151402	193601
65	Jubanine B	4.66276e-21	5.92699e-22	421626	0	0	0	0	0	0	0	0	0	0	374311	1199153	0	0	0	0	0	0	0	0	0	0	1586858	0	0	0	0	0	2121952	1627984	2131860	1663344	1889247	1546963	1999544	2040705	1706306	2159531	1761267	2101333	1639415	2083994	1690968	2414233	1832697
66	Evasterioside B	9.79022e-21	1.26899e-21	87681.4	0	0	0	0	0	0	108683	0	0	0	226025	371758	0	0	0	0	0	0	0	0	0	0	0	0	0	0	0	0	330956	357815	393227	321150	319178	325681	320492	406169	347670	406208	246879	209361	375062	391356	283151	238797	203083
67	talinolol	3.18584e-20	4.28901e-21	30865.6	0	0	0	0	0	0	0	0	0	0	72313	114645	0	0	0	0	0	0	0	0	0	0	0	0	0	100524	0	0	127057	108409	110021	100941	116190	101397	97556	121958	110176	129745	100986	127852	89874	96300	105409	109620	96020
68	C17 Sphinganine-1-phosphate	4.20737e-20	5.69062e-21	40039.7	0	0	0	0	0	0	0	0	0	0	0	0	0	0	0	0	0	0	0	0	0	0	0	0	0	0	87889	83043	171286	134974	155487	122101	124197	123935	137558	155775	121770	133265	121124	130724	133452	153369	130962	0	138149
69	16-Glutaryloxy-1?,25-dihydroxyvitamin D3	4.87002e-20	6.9974e-21	695356	0	0	0	0	0	0	0	0	0	0	0	0	0	0	0	0	0	0	0	0	0	0	0	0	0	0	0	0	0	0	4483042	3274692	4117711	3008924	3819955	0	3521467	4266786	3311126	4109092	1686173	3982190	3583977	3855346	2796813
70	4-[1-Ethyl-2-(4-methylphenyl)butyl]phenol	4.87002e-20	6.9009e-21	21309.4	0	0	0	0	0	0	0	0	0	0	0	0	0	0	0	0	0	0	0	0	0	0	0	0	0	0	0	0	91104	70287	82510	64472	78069	57506	77398	75981	62738	72073	51257	67447	49395	88813	68284	67375	0
71	Aminoglutethimide	4.87002e-20	6.8035e-21	49459.4	0	0	0	0	0	0	0	0	0	0	0	0	0	0	0	0	0	0	0	0	0	0	0	0	0	0	0	0	156042	150260	176538	170527	175365	216906	198583	0	0	186873	176479	203293	242179	255712	145584	166823	164689
72	Asp His His	4.87002e-20	7.0748e-21	17470.3	0	0	0	0	0	0	0	0	0	0	0	0	0	0	0	0	0	0	0	0	0	0	0	0	0	0	0	0	69263	54436	55108	43255	52360	34034	37686	60045	51636	53025	58692	66721	0	80450	43944	67048	0
73	PE(13:0/0:0)	4.87002e-20	7.06339e-21	23550.5	0	0	0	0	0	0	0	0	0	0	0	0	0	0	0	0	0	0	0	0	0	0	0	0	0	0	0	0	0	56517	81029	69074	83018	84571	105482	83621	66539	108869	63225	74192	94645	91743	63313	67702	57603
74	Benz[a]anthracene	5.00556e-20	7.42841e-21	46282.2	0	0	0	0	0	0	0	0	0	0	0	0	0	0	0	0	0	0	0	0	0	0	0	0	0	0	0	0	212179	169443	220907	158792	184010	111335	225169	171520	122367	165044	132192	152257	399873	181639	0	120324	168022
75	C18 Sulfatide	5.01194e-20	7.48794e-21	11227.2	0	0	0	0	0	0	0	0	0	0	0	0	0	0	0	0	0	0	0	0	0	0	0	0	0	0	0	0	33006	27978	28850	31391	34947	27706	26036	35125	48912	47819	45675	49189	23963	23388	0	28301	43053
76	Cinncassiol D2 glucoside + 10.0144	5.01194e-20	7.56138e-21	93994.6	0	0	0	0	0	0	0	0	0	0	0	0	0	0	0	0	0	0	0	0	0	0	0	0	0	0	0	0	569478	407112	457011	378920	441029	352947	398037	426597	359343	412826	335890	399482	335592	380962	0	435496	0
77	Armillatin	5.74879e-20	9.21535e-21	13795.9	0	0	0	0	0	0	0	0	0	0	0	0	0	0	0	0	0	0	0	0	0	0	0	0	0	0	0	0	72201	68573	79940	84970	87334	65050	67938	43871	45515	51928	50796	52371	54534	19095	36168	23746	40588
78	Betadex	9.23334e-20	1.55527e-20	22387.8	0	0	0	0	0	0	0	0	0	0	0	0	0	0	0	0	0	0	0	0	0	0	0	0	0	0	0	0	0	0	0	15686	22402	61665	132841	14360	30776	39950	45383	49842	127212	164896	76754	60952	83747
79	Lys Val Val	1.66208e-19	2.93492e-20	37595.5	0	0	0	0	0	0	0	0	0	0	0	160397	0	0	0	0	0	0	0	0	0	0	0	0	0	0	0	0	198921	150088	155941	122946	140348	106670	120252	0	144917	159384	95413	136820	0	51658	126760	181703	144816
80	(+/-)-gamma-Lycorane	2.02185e-19	8.86715e-21	9117.77	0	0	0	0	0	0	0	0	0	0	0	0	0	0	0	0	0	0	0	0	0	0	0	0	0	0	0	11645	0	29891	13527	28802	16855	57951	30589	12279	27603	17669	33004	16482	59016	37169	26184	15181	35818
81	2-Butanone, 4-[6-(sulfooxy)-2-naphthalenyl]-	2.13164e-19	1.06174e-20	12854.6	0	0	0	0	0	0	0	0	0	0	0	0	0	0	0	0	0	0	0	0	0	0	0	0	0	0	0	0	0	57949	0	59722	0	72000	33951	17997	50576	20765	58287	28330	77523	40487	49357	22232	62738
82	Ethyl menthane carboxamide	2.33762e-19	1.2539e-20	24667.3	0	0	0	0	0	0	0	0	0	0	0	0	0	0	0	0	0	0	0	0	0	0	0	0	0	0	0	43313	0	0	51756	107896	57403	163375	84850	43752	110911	52225	112473	56539	164358	86841	98637	42943	127146
83	3,11-dihydroxy myristoic acid	2.44905e-19	1.49157e-20	9170.27	0	0	0	0	0	0	0	0	0	0	0	0	0	0	0	0	0	0	0	0	0	0	0	0	0	0	0	16603	0	38410	15294	38286	18354	49155	24054	13184	36144	16855	39447	18730	50600	27070	31343	14573	41717
84	Dipyridamole	4.96826e-19	8.97724e-20	24712.5	0	0	0	0	0	0	0	0	0	0	0	0	0	0	0	0	0	0	0	0	0	0	0	0	0	0	0	0	0	54068	0	64714	47937	634584	657445	26329	43147	34976	32438	37384	522971	364108	20074	19817	49837
85	JP83	6.70539e-19	1.22183e-19	149781	0	0	0	0	0	0	0	0	0	0	620489	1189836	0	0	0	0	29295	0	0	0	0	0	0	0	0	253611	0	0	1035175	879240	1056797	1074814	1219209	1293604	1489630	993294	835383	1005738	924583	1113488	999314	993675	762144	732211	622417
86	1-Hexadecyl-2-O-methyl-glycerol + 20.34096	9.83895e-19	1.79898e-19	73128.8	0	0	0	0	0	0	0	0	0	0	0	0	0	0	0	0	0	0	0	0	0	0	0	0	0	0	0	0	0	53303	39730	245801	209496	2464939	2702690	18133	349607	429280	564690	633836	2493703	1280476	0	20029	48629
87	Ala Gly	5.49833e-18	1.02599e-18	58898.7	0	0	13178	0	0	0	0	0	0	0	200302	326453	0	0	0	0	0	0	0	0	0	0	0	0	0	0	0	0	0	319953	399129	317692	314287	288402	310906	383438	313522	393969	305774	353422	278653	314321	289597	352454	286501
88	3,5-Dichlorosalicylic acid	5.51134e-18	1.03187e-18	15369.8	0	0	0	0	0	0	0	0	0	0	20832	34844	0	0	0	0	0	0	0	0	0	0	0	0	0	0	0	13562	48578	101140	66200	68352	56381	45827	74800	130924	131077	84585	44776	123096	117230	92424	0	50194	121686
89	Cannabipiperidiethanone	6.15824e-18	1.1607e-18	87584.4	0	0	0	0	0	0	0	0	0	0	0	0	0	0	0	0	0	15016	0	0	0	0	0	0	0	0	0	305061	543171	0	0	499964	607153	400354	506571	511724	473359	512711	373590	411335	426287	378182	443439	535034	576495
90	(3b,5a,6b,22a,25R)-Furostane-22-methoxy-3,6,26-triol 3-[glucosyl-(1-2)-[xylosyl-(1-3)]-glucosyl-(1-4)-galactoside] 26-glucoside	7.70702e-18	1.46709e-18	205639	0	0	0	0	0	0	0	0	0	0	0	0	404235	0	0	0	0	0	0	418504	0	0	0	0	0	0	0	555713	0	1209582	1460096	1251291	1591735	1225316	1457082	1332902	1221515	1372111	1511807	1610084	1229761	1768921	1164603	1378611	1250053
91	Nicotinyl	2.37719e-17	4.68888e-18	49266.7	0	0	0	0	0	0	0	0	0	0	206712	379343	0	0	0	0	0	0	0	0	0	0	0	0	0	0	219058	250570	369949	292657	397071	234425	219215	231550	328370	252509	280389	174347	252165	265796	197358	135498	363816	361519	406920
92	2-O-(beta-D-galactopyranosyl-(1-6)-beta-D-galactopyranosyl) 2S-hydroxytridecanoic acid	3.52346e-17	7.36447e-18	13620.6	0	0	0	0	0	0	0	0	0	0	0	0	0	0	0	0	0	0	0	0	0	0	0	0	0	0	0	0	70790	57728	79111	57511	67414	51775	56554	80374	56774	86956	106567	126418	46569	0	42942	0	66391
93	6-Benzylaminopurine	3.52346e-17	7.30922e-18	202699	0	0	0	0	0	0	0	0	0	0	0	0	0	0	0	0	0	0	0	0	0	0	0	0	0	0	0	0	1817930	1445825	1704846	1348075	1555103	0	1685139	1703457	1409548	1696462	1362788	1897473	1490038	0	1661076	519835	1678777
94	Digitoxigenin 3-[glucosyl-(1-6)-glucosyl-(1-4)-2,6-dideoxyribohexoside]	3.54208e-17	7.47453e-18	55181.6	0	0	0	0	0	0	0	0	0	0	0	0	0	0	0	0	0	0	0	0	0	0	0	0	0	0	0	0	0	0	0	399496	544086	374174	429935	413621	337697	401023	366910	429952	244497	390489	268187	0	295047
95	PI(O-16:0/0:0)	3.55914e-17	7.76613e-18	9075.63	0	0	0	0	0	0	0	0	0	0	0	0	0	0	0	0	0	0	0	0	0	0	0	0	0	0	0	0	0	0	0	23192	0	46914	53312	32642	39631	45339	39154	38029	15706	40275	34646	34278	52669
96	Benoxinate	3.68826e-17	8.18445e-18	11226.3	0	0	0	0	0	0	0	0	0	0	0	0	0	0	0	0	0	0	0	0	0	0	0	0	0	0	0	0	44625	51662	29895	48921	48639	65859	80440	46926	47349	48978	0	42909	67932	94086	14427	0	59623
97	Tafluprost ethyl amide	3.88037e-17	8.74722e-18	41110.9	0	0	0	0	0	0	0	0	0	0	0	0	0	0	0	0	0	0	0	0	0	0	0	0	189924	0	78543	230952	323277	283330	329117	275141	274688	256017	229574	392892	352922	346552	306675	308006	172791	107444	150846	231625	108713
98	Phalluside-1	7.55703e-17	1.79343e-17	9199.29	0	0	0	0	0	0	0	0	0	0	0	0	0	0	0	0	0	0	0	0	0	0	0	0	0	0	0	0	70233	10854	33503	0	10449	18485	11271	95496	63416	37263	47973	37575	108388	139886	150065	147703	0
99	PE(19:0/0:0)	8.38474e-17	2.00037e-17	32547.7	0	0	0	0	0	0	0	0	0	0	0	0	0	0	0	0	0	0	0	0	0	0	0	0	0	0	0	0	106455	137207	78973	171927	130627	1203247	1296231	100597	111507	116855	121930	113247	1008602	0	0	0	100002
100	(25S)-11alpha,20,26-trihydroxyecdysone	9.36652e-17	2.27565e-17	70124.3	0	0	0	0	0	0	0	0	0	583307	235336	586694	0	0	0	0	0	0	0	0	0	0	0	0	0	0	0	0	586508	487552	567079	358677	469596	483318	564394	567254	420919	512588	650599	438504	297287	433978	445695	471166	413809
101	Militarinone D	9.36652e-17	2.27427e-17	17063	0	0	0	0	0	0	0	0	0	0	0	0	0	0	0	0	0	0	0	0	0	0	0	0	0	0	79593	0	92305	94901	102670	84632	82452	106485	121270	80938	66578	87613	88901	108797	89628	92027	64946	0	0
102	PA(P-16:0/17:2(9Z,12Z))	1.04074e-16	2.54157e-17	16542.7	0	0	0	0	0	0	0	0	0	0	0	0	0	0	0	0	0	0	0	0	0	0	0	0	84006	93068	123365	118603	37010	56797	63513	91585	111035	279292	333334	34571	65091	77543	85519	101095	80216	109849	28736	66408	65378
103	Dehydrocurdione	1.24355e-16	9.05263e-18	7272.1	0	0	0	0	0	0	0	0	0	0	0	0	0	0	0	0	0	0	0	0	0	0	0	0	0	0	0	0	0	0	16418	38171	0	42148	20902	20008	46075	23793	52472	26762	60691	34930	41413	24225	54844
104	Pinidine	1.45316e-16	1.16921e-17	10810.1	0	0	0	0	0	0	0	0	0	0	0	0	0	0	0	0	0	0	0	0	0	0	0	0	0	0	0	0	16342	18294	0	18777	0	0	0	27581	92407	39906	84676	40697	114714	57468	86505	27784	101938
105	12S-HpOME(13E)	1.48555e-16	1.26924e-17	7488.03	0	0	0	0	0	0	0	0	0	0	0	0	0	0	0	0	0	0	0	0	0	0	0	0	0	0	0	13987	0	39622	0	35862	18390	64164	34731	16526	50359	23155	48274	21754	0	42563	31634	17221	45067
106	Fruticosonine	1.48555e-16	1.36254e-17	5485	0	0	0	0	0	0	0	0	0	0	0	0	0	0	0	0	0	0	0	0	0	0	0	0	0	0	0	11962	0	29959	14386	25953	15771	43104	25550	13805	29701	17932	27731	15551	0	30326	21533	11926	29043
107	Nateglinide	1.48555e-16	1.36602e-17	13095.1	0	0	0	0	0	0	0	0	0	0	0	0	0	0	0	0	0	0	0	0	0	0	0	0	0	0	0	27841	18676	74598	35480	77081	47104	149078	90017	30426	77425	49047	82371	50565	0	100406	66225	39987	98883
108	His Arg Pro	1.55038e-16	3.88323e-17	341481	0	0	0	0	0	0	0	0	0	0	0	0	0	0	0	0	0	0	0	0	0	0	0	0	0	0	0	0	0	303612	409761	2576891	3162982	20141118	21464912	72965	5343706	5770443	9073231	9770074	8336734	0	0	284340	238881
109	6-O-Methylcodeine	2.01327e-16	2.4213e-17	10334.3	0	0	0	0	0	0	0	0	0	0	0	0	0	0	0	0	0	0	0	0	0	0	0	0	0	0	0	39785	0	65063	31693	60361	35340	76398	40457	27209	63064	30058	75390	0	77384	46843	61646	22603	75266
110	N-Acetylphenylalanine beta-naphthyl ester	2.01327e-16	2.38983e-17	10004.6	0	0	0	0	0	0	0	0	0	0	0	0	0	0	0	0	0	0	0	0	0	0	0	0	0	0	0	0	0	0	15071	102084	21270	0	21199	15593	106126	18956	125954	24808	158937	25592	162090	21048	157128
111	Bethanidine	2.20443e-16	5.57665e-17	18941.1	0	0	0	0	0	0	0	0	0	61432	87372	174782	0	0	0	0	27701	0	0	0	0	24868	0	0	0	0	0	0	260410	230017	155096	214298	162704	200069	201545	112151	121534	125309	148868	184146	85198	69724	211528	143770	85873
112	Apicidin + 10.595515	5.00384e-16	1.29404e-16	108554	0	0	0	0	0	0	0	0	0	422569	515761	580499	0	0	0	0	0	0	0	0	0	0	530738	0	0	0	0	1018542	1487773	1209645	1824400	1091363	1242675	1054934	1052507	1450343	1196335	1344745	1008292	1160670	591874	1209527	952621	1601680	1287698
113	D-Arginine	7.03581e-16	1.83275e-16	24618.8	0	0	0	0	0	0	0	0	0	10621	0	0	0	0	0	0	46498	0	0	0	0	0	0	0	0	0	0	23486	76384	134889	0	112389	54278	24396	310922	246674	131763	166084	176281	195926	0	505048	235631	206714	334212
114	Capsianoside I	1.41953e-15	3.73327e-16	58474.8	0	0	0	0	0	0	0	0	0	0	0	0	0	0	0	0	0	0	0	0	0	0	0	0	120652	211067	249193	322694	559157	456407	470477	445371	554132	581511	587592	483016	530045	562137	662369	826596	807627	999482	0	440095	517652
115	Phenylethylamine + 8.22931	1.57383e-15	4.14892e-16	18984.4	0	0	0	0	0	0	0	0	0	31310	27151	55958	0	0	0	0	0	0	0	0	0	0	0	0	0	0	0	0	184811	145367	166555	134486	147714	130356	161139	150738	134243	150900	130715	67471	53316	138942	0	95506	147794
116	(+)-Arnicenone	2.53441e-15	6.77641e-16	19532.7	0	0	0	0	20433	0	0	0	0	0	0	0	0	0	0	0	0	0	0	0	23169	0	0	0	0	0	153982	268263	71348	81706	84496	34596	87516	60101	69050	249533	252410	237905	244676	279230	242246	213014	219737	0	263684
117	Carbetapentane	4.28242e-15	1.15843e-15	41517.2	0	0	0	0	0	0	0	0	0	0	0	0	0	0	421050	0	395407	373178	0	0	0	367941	0	461062	0	0	0	0	523403	422191	488417	387252	481211	316544	357919	422880	376441	432674	403958	464417	410087	506205	392845	496450	369472
118	Penbutolol	4.77549e-15	1.30676e-15	53459.7	0	0	0	0	0	0	0	0	0	0	0	0	0	0	0	0	0	0	0	0	0	0	0	0	0	0	0	0	811729	556067	679847	396143	546347	460446	535455	768875	556784	651357	501567	559916	512042	651958	0	0	0
119	Arg His Glu	4.80434e-15	1.31944e-15	9693.83	0	0	0	0	0	0	0	0	0	0	0	0	0	0	0	0	0	0	0	0	0	0	0	0	0	0	0	0	94556	72278	77140	50703	70368	56264	57482	74033	78368	85305	64603	88327	61120	0	64981	0	72515
120	Tyrosyl-Alanine	4.90523e-15	1.3756e-15	4896.41	0	0	0	0	0	0	0	0	0	0	0	0	0	0	0	0	0	0	0	0	0	0	0	0	0	0	0	0	0	27985	32060	24168	34608	33498	0	26009	28565	36246	23626	34203	15028	42843	0	0	0
121	Perillyl acetate	4.97597e-15	1.40524e-15	34241.7	0	0	0	0	0	0	0	0	0	0	0	0	0	0	0	0	0	0	0	0	39976	0	343811	0	0	0	444027	148840	393386	221711	450563	252850	388322	407093	560877	459424	397514	454637	407910	106470	38175	519254	345211	275401	98881
122	Capryloylglycine	5.07532e-15	1.45236e-15	14393.8	0	0	0	0	0	0	0	0	0	0	0	0	0	0	0	0	0	0	0	0	0	0	0	0	0	0	0	0	108935	87292	32166	137298	138876	0	118425	166653	137938	0	104354	147410	0	162478	140281	0	0
123	(▒)-CP 47,497-C8-homolog	5.0755e-15	1.45559e-15	6446.59	0	0	0	0	0	0	0	0	0	0	0	0	0	0	0	0	0	0	0	0	0	0	0	0	0	0	0	0	41993	50270	48122	41430	50275	61192	67253	0	43018	52124	40135	48750	62382	0	17727	0	35772
124	Notoginsenoside R2	5.26481e-15	1.52307e-15	6283.45	0	0	0	0	0	0	0	0	0	0	0	0	0	0	0	0	0	0	0	0	0	0	0	0	0	0	0	0	0	50825	31330	40445	40706	62099	44805	27900	36551	0	38170	39684	0	60103	19932	22896	28041
125	(+)-15-epi Cloprostenol	5.34455e-15	1.54948e-15	10337.8	0	0	0	0	0	0	0	0	0	0	65972	96443	0	0	0	0	0	0	0	0	0	0	91715	0	73039	0	0	77247	96720	83716	95130	79017	83601	77238	87165	84255	71026	87183	71611	71714	43921	54932	91807	95783	93996
126	2-(2-Benzenesulfonamido-5-pyrimidinyloxy)acetic acid	5.4955e-15	1.60701e-15	20154.5	0	0	0	0	0	0	0	0	0	0	0	0	0	0	0	0	0	0	0	0	0	0	0	0	0	0	0	0	287572	278759	291970	215017	293628	248986	266991	235691	238828	253285	241526	275013	0	0	31704	121723	181140
127	N-pentadecanoyl-L-Homoserine lactone	6.185e-15	1.83188e-15	7892.09	0	0	0	0	0	0	0	0	0	0	0	0	0	0	0	0	0	0	0	0	0	0	0	0	0	0	0	0	38024	43794	35925	42787	46737	136938	171114	39583	47040	62428	50416	50506	70618	0	0	0	48535
128	Cyclopentolate	7.3813e-15	2.21393e-15	36700.5	417767	0	332451	0	301538	0	0	94811	0	0	0	0	0	0	0	0	0	0	0	0	0	0	0	0	0	0	0	0	508545	193736	399378	193964	426437	269513	405559	443413	374768	465336	473684	575086	306038	607534	236233	92006	225598
129	Myxochromide S2	8.14853e-15	2.45935e-15	55590.3	0	0	0	0	0	0	0	0	0	0	0	0	191354	0	0	0	0	0	0	0	0	0	0	0	0	0	189529	0	564887	438581	548584	441986	502315	512324	583651	0	540462	610248	906814	1075554	1505352	1572122	0	445936	0
130	Betavulgaroside IV	1.00595e-14	1.46461e-15	3486.29	0	0	0	0	0	0	0	0	0	0	0	0	0	0	0	0	0	0	0	0	0	0	0	0	0	0	0	0	0	17833	11322	22552	15550	34824	23320	12893	23265	16765	27348	0	0	22009	20131	12626	29076
131	24-(dimethoxyphosphoryl)-25,26,27-trinorvitamin D3 / 24-(dimethoxyphosphoryl)-25,26,27-trinorcholecalciferol	1.07561e-14	3.30024e-15	22306.2	0	0	0	0	0	0	0	0	0	0	0	0	106304	0	0	0	0	0	0	0	0	0	0	0	0	0	0	0	275913	187675	210248	177328	184051	221010	246014	0	230317	0	217624	205413	237949	0	0	276556	109169
132	Sinapoylspermine	1.15243e-14	1.81034e-15	7035.76	0	0	0	0	0	0	0	0	0	0	0	0	0	0	0	0	0	0	0	0	0	0	0	0	0	0	0	0	0	71984	22695	53732	0	78659	28294	0	58124	20419	66401	27827	76046	58868	133096	34688	71501
133	4,5-Di-O-methyl-8-prenylafzelechin-4beta-ol	1.17802e-14	3.62184e-15	657580	0	0	0	0	0	0	0	2715369	0	0	0	0	0	0	0	0	0	0	0	0	0	0	0	0	28017594	31860642	25497900	28686704	19273996	18043156	18949792	16304473	17192124	7728293	8165632	14354134	13237999	18455094	15004977	15223943	5999028	7517245	12317264	16285711	14531157
134	Phenazopyridine	1.28829e-14	2.11487e-15	16216.6	0	0	0	0	0	0	0	0	0	0	0	0	0	0	0	0	0	0	0	0	0	0	0	0	0	0	0	0	0	0	53149	202869	75682	332104	96350	44097	240416	58623	266832	78400	368622	87383	234122	57195	272251
135	(23S)-23,25-dihydroxy-24-oxovitamin D3 23-(?-glucuronide) / (23S)-23,25-dihydroxy-24-oxocholecalciferol 23-(?-glucuronide)	1.58192e-14	5.0023e-15	18990.9	0	0	0	0	0	0	0	0	0	0	0	178820	0	0	0	0	0	0	0	0	0	0	0	0	0	0	0	0	153717	133245	149286	133829	172499	158666	196638	152157	140810	175825	158519	177225	0	206929	0	178924	132240
136	N-(Heptan-4-yl)benzo[d][1,3]dioxole-5-carboxamide	1.98211e-14	3.87309e-15	28410.9	0	0	0	0	0	0	0	0	0	0	0	0	0	0	0	0	0	0	0	0	0	0	0	0	0	0	0	163218	88715	407542	167903	398119	196559	520122	247968	142522	386035	164386	398826	192170	0	271294	363508	143973	0
137	Decanoic acid, 9-hydroxy-, (R)-; (-)-(R)-9-Hydroxydecanoic acid; D-9-Hydroxydecanoic acid	2.00255e-14	3.98976e-15	5087.48	0	0	0	0	0	0	0	0	0	0	0	0	0	0	0	0	0	0	0	0	0	0	0	0	0	0	0	19950	0	0	17707	39535	19418	61460	25285	16218	54401	20421	54529	21266	74369	35225	37213	12815	49004
138	Coroloside	2.3357e-14	4.74299e-15	8717.53	0	0	0	0	0	0	0	0	0	0	0	0	0	0	0	0	0	0	0	0	0	0	0	0	0	0	0	48691	23056	84163	37178	95199	45746	98342	51461	24012	90521	36841	94906	46712	124433	67255	80194	0	97208
139	FPL64176	2.45376e-14	5.07674e-15	3453.6	0	0	0	0	0	0	0	0	0	0	0	0	0	0	0	0	0	0	0	0	0	0	0	0	0	0	0	18043	0	29500	13040	28167	14490	39703	0	11148	30997	13107	26566	14099	0	19729	24317	13140	31234
140	Imazaquin	2.69074e-14	8.74448e-15	16241.2	0	0	0	0	0	0	0	0	0	0	0	0	0	0	0	0	0	0	0	0	0	0	0	0	138063	0	0	129727	182020	130767	157403	113546	136740	123255	160045	150050	134236	133583	133542	145872	155019	80835	0	0	126001
141	LysoPE(0:0/18:0)	3.74754e-14	8.18428e-15	31865.9	0	0	0	0	0	0	0	0	0	0	0	0	0	0	0	0	0	0	0	0	0	0	0	0	0	0	0	0	0	0	0	135282	73022	3596837	2101710	0	207493	148887	437052	280368	5300313	3423599	33545	35125	110252
142	LysoPE(0:0/18:0) - 20.73061	3.94951e-14	8.7767e-15	26666.1	0	0	0	0	0	0	0	0	0	0	0	0	0	0	0	0	0	0	0	0	0	0	0	0	0	0	0	0	0	0	0	105996	56949	2997540	1701137	0	163953	118443	350458	213940	4356597	2781038	29537	27594	87083
143	20,21,21-Trifluoro-3-methoxy-19-nor-17alpha-pregna-1,3,5(10),20-tetraen-17-ol	4.70164e-14	1.5574e-14	26988	0	0	0	0	0	0	0	0	0	0	0	0	0	435010	0	0	0	0	0	0	11802	388818	347725	388376	0	0	422130	0	378075	374363	434764	407373	467264	362049	423308	356526	315710	400648	373686	449797	372989	452865	326684	327975	353061
144	PI(12:0/12:0)	5.15611e-14	1.71117e-14	4946.06	0	0	0	0	0	0	0	0	0	0	0	0	0	0	36480	0	0	0	0	0	0	55710	0	0	0	0	0	0	45684	36632	40414	41760	37839	37469	25038	44055	44880	46201	45672	48494	0	14694	11495	20073	35373
145	Vinorelbine	6.49424e-14	1.49293e-14	17454.2	0	0	0	0	0	0	0	0	0	0	0	0	0	0	0	0	0	324423	0	300893	0	0	0	0	244302	68145	0	0	0	312001	100961	238528	104459	46813	106330	78300	299950	79877	322596	129421	378866	146986	279414	82147	307400
146	Benzocaine	7.21238e-14	2.40262e-14	635189	8975311	0	0	0	0	0	0	0	0	0	0	0	0	0	15198847	0	13963153	0	0	0	0	13684813	0	15585411	0	0	0	14386475	17129724	31330072	16145846	30936708	16200853	31716022	17014590	10709079	19339504	16513738	30511954	16471872	34866688	19610106	25135154	16347625	30428774
147	Myrtucommulone A	1.16328e-13	3.92615e-14	17061.7	0	970028	0	0	0	0	0	0	0	92075	58897	154330	0	0	0	0	0	0	0	0	0	0	0	240798	0	0	176362	0	244218	198399	180028	176826	205732	191598	233499	245187	213322	249893	237721	271429	226459	314120	191822	268526	248530
148	Cimicifugoside	2.27429e-13	7.87529e-14	29671.7	0	0	0	0	80594	0	0	64187	0	0	0	0	0	0	0	0	0	0	0	0	0	0	0	0	0	0	0	0	596108	424369	563230	343045	424986	234484	323226	422872	369387	500935	0	419609	0	0	455524	491209	430368
149	Acutoside G	2.62722e-13	9.13028e-14	21452.7	0	0	0	0	0	0	0	0	0	0	0	0	0	0	0	0	0	0	0	0	0	0	0	0	44105	0	0	0	424320	324487	373008	364219	359146	298202	405228	399653	295082	340911	273840	306705	216936	0	0	255327	0
150	Apicidin	5.238e-13	1.86626e-13	65593.1	0	1047087	709538	801801	0	0	0	0	0	0	0	0	0	0	0	0	0	0	0	0	0	0	0	0	1418968	0	0	1706708	1647823	1448126	1581562	1422901	1771415	1154796	1252892	1564045	1183881	1539378	1091978	1293691	1168852	1246939	854688	1413944	1176196
151	Marmeline	6.06054e-13	2.17071e-13	9234.1	0	0	0	0	0	0	0	0	0	60170	0	0	0	0	0	0	0	0	0	0	0	0	0	0	0	0	0	0	196367	107255	122806	111648	142878	110530	0	194309	112389	154688	77706	163963	23258	67895	118582	176409	80886
152	Buserelin	6.61762e-13	2.38682e-13	150110	0	0	0	0	0	0	0	0	0	0	0	0	0	0	0	0	0	0	0	0	0	0	0	3775592	3071963	3733812	3254475	3638718	4447679	3736127	4245182	3379896	4395922	3592996	4087162	0	3275225	4158785	3279787	3926896	3098040	3987740	3419321	4414929	3713919
153	Eplerenone + 15.982803	7.19564e-13	2.60881e-13	29835.9	0	176009	174812	63486	267871	222282	204383	838968	234846	0	0	0	0	0	0	0	0	0	0	0	0	0	0	0	0	0	0	0	941127	875524	945772	795023	1079232	864729	1012350	811302	706941	873685	780116	920238	932689	1176616	1278770	1415678	1021337
154	beta-Funaltrexamine	7.25175e-13	2.6337e-13	31606.8	0	0	0	0	0	0	0	0	0	0	0	0	0	0	0	0	0	0	0	0	0	0	0	0	424858	0	0	0	723286	573412	668341	474281	628943	503532	603734	650155	641080	661652	380373	640639	0	0	0	662189	274539
155	Cinnamyl isovalerate	7.86023e-13	2.86945e-13	5753.09	0	0	0	0	0	0	0	0	0	0	0	0	0	0	0	0	54307	0	0	0	0	0	0	0	0	0	0	0	89438	74530	86881	55983	56407	0	55419	91823	51442	82123	42227	88552	44472	73328	0	78483	0
156	PG(14:0/0:0)[U]	8.59308e-13	2.20589e-13	34962.4	0	0	0	0	0	0	0	0	0	0	0	0	0	0	0	0	0	0	0	0	0	0	0	0	0	0	0	54598	0	36785	43116	609565	439566	3739550	1744231	0	982185	443017	2712106	1413208	5363038	3320829	0	67265	192365
157	zeleplon	1.12978e-12	2.98677e-13	3252.66	0	0	0	0	0	0	0	0	0	0	0	0	0	0	0	0	0	0	0	0	0	0	0	0	0	0	0	24366	0	0	23949	41562	0	44754	34470	15810	36587	17952	35790	16555	45671	13262	26323	30820	38736
158	11-hydroxy-tetradecanoic acid	1.15525e-12	3.14264e-13	14268.4	0	0	0	0	0	0	0	0	0	0	0	0	0	0	0	0	0	0	0	0	0	0	0	0	0	0	0	32076	0	0	12368	123175	73822	645994	332044	0	365124	172974	667287	343187	1674057	997633	0	11149	49205
159	Pipercyclobutanamide A	1.17356e-12	4.38709e-13	53742.6	0	0	0	0	0	0	0	1132831	0	451510	601097	870014	0	0	0	0	0	0	0	0	0	0	0	0	1224138	1693814	0	1031100	1724401	1370487	1562440	1238367	1576138	1353598	1741057	1556078	1385604	1616766	2839008	3459973	4536272	5641099	1200570	1178344	1105461
160	5-Hydroxyfluvastatin	1.27191e-12	4.77862e-13	4386.1	0	0	0	0	0	0	0	0	0	0	0	0	0	0	42625	29979	44722	38846	0	0	0	0	0	0	0	0	0	0	48232	38967	52495	31913	52106	43063	48513	46772	43226	48175	38494	53037	0	56542	0	44427	25895
161	Leu Phe Gly	1.79293e-12	6.89331e-13	22696.2	0	0	0	0	0	0	0	0	0	0	0	0	0	0	0	0	0	0	0	0	0	0	0	0	321417	0	292815	357013	501105	378202	472284	342606	418516	316249	381063	422686	257217	320943	165853	0	0	0	385392	412895	389356
162	Cyclolinopeptide H	1.79503e-12	6.9126e-13	35490.2	0	0	0	0	0	0	0	0	0	0	0	0	0	0	0	0	0	0	0	0	0	0	0	0	520375	618748	0	618955	829408	626238	720206	617160	748691	585301	659827	729095	526389	721696	577902	620491	601130	631595	0	641833	0
163	OM-174	3.96257e-12	1.56319e-12	11952.2	0	0	0	0	0	0	0	0	0	0	0	191371	0	0	164007	0	0	0	251652	0	0	259225	0	136627	0	197511	0	280271	353517	398291	294168	26092	196694	213054	375375	439883	265775	319143	289650	327946	286625	571518	219561	64882	81883
164	Nicotinamide, N-(2-hydroxyethyl)-	4.27065e-12	1.69008e-12	11921.3	0	0	0	0	0	0	0	0	0	242221	13976	167303	0	0	0	0	0	0	0	0	0	0	0	132033	0	247069	0	186568	304251	273394	296803	230656	208371	68216	236952	290241	219689	330030	215250	276819	197153	273615	223554	280109	250957
165	PE(19:1(9Z)/0:0)	1.85641e-11	5.47677e-12	79098.7	0	0	0	0	0	0	0	0	0	0	0	0	0	0	0	0	0	0	0	0	1683281	0	0	0	0	0	0	14301	0	0	0	2883103	0	25927544	15347708	93357	3941125	2642551	5997167	4095993	33547612	21374660	98850	234223	621787
166	Gln Tyr Leu	2.19478e-11	8.98801e-12	46171.8	0	0	0	0	0	0	0	0	0	0	1229225	1792892	0	0	2120559	1684523	1785771	1520766	0	0	0	0	0	0	0	0	0	0	0	1712006	1884386	1663660	1797680	1583221	1717285	1915615	1704335	1988816	1748904	1743559	1383619	1452782	1699748	1757418	1557887
167	W123	2.31357e-11	9.50346e-12	5987.04	10706	0	0	0	14244	0	17206	0	15137	0	0	0	0	0	0	0	0	0	0	0	0	0	0	77926	0	210191	0	0	73691	77125	74561	110742	92655	168920	234926	0	134077	142829	159472	170653	67434	100091	0	152273	119446
168	Leuprolide	2.46881e-11	1.0172e-11	10039.9	0	0	0	0	0	0	0	0	0	0	0	0	0	0	0	240966	0	230857	0	0	309395	255048	0	0	113748	270274	134104	191753	542450	346505	601299	365457	542217	337488	406332	487175	266492	406364	425742	507028	423558	168068	89161	247179	65014
169	1-hexadecanyl-2-((2'-alpha-glucosyl)-beta-glucosyl)-3-beta-xylosyl-sn-glycerol + 9.871498	2.70487e-11	1.11785e-11	20218.5	306118	248651	313198	226233	315438	0	285060	336517	0	0	0	0	0	0	0	0	0	0	0	0	0	0	0	0	0	0	0	0	0	833876	972370	721937	880048	740080	892992	924445	689630	892107	634527	753546	599635	704429	619770	864401	743295
170	CerP(d18:1/2:0)	3.56265e-11	1.49689e-11	122808	55322	0	76742	0	0	0	0	0	0	0	0	0	0	0	0	0	0	0	0	10230152	0	0	0	5250026	10992561	12578453	0	17404040	3151175	3686955	4424826	5278524	6510541	11794682	14711556	2983747	8043688	9169921	16783864	19943212	19555460	26074586	0	7305195	6311032
171	Cucurbitacin A	5.01157e-11	2.14333e-11	17224.5	0	0	0	0	0	0	0	0	0	0	0	0	0	295952	0	0	0	0	0	583243	0	958666	0	894562	621657	463578	474374	634758	965049	1006711	952826	985513	915803	1070721	1166460	903188	749719	934957	177172	982763	905886	1236989	929478	1013402	1010739
172	Brevetoxin B2	5.32648e-11	2.29135e-11	21694	0	0	0	0	0	0	0	0	0	0	0	0	0	0	0	0	0	0	0	0	0	0	0	459096	503912	511045	0	520229	703956	577986	676043	699681	795160	638451	666480	738777	599184	657271	660606	805425	660036	639146	0	482277	455829
173	Lucyoside N	5.46984e-11	1.76041e-11	3047.46	0	0	0	0	0	0	0	0	0	0	0	0	0	0	0	0	0	0	0	0	0	0	0	21294	70992	24306	72281	33320	16309	56827	26656	71859	36105	78562	36185	22965	60718	25960	67693	35435	86013	43754	61183	24184	66895
174	U-73122	5.70398e-11	2.46089e-11	9224.43	0	0	0	0	0	0	0	0	0	0	0	325935	208311	281160	0	0	0	233883	0	0	0	271500	224337	0	309033	0	0	364963	477115	426162	475502	385583	421983	296437	473989	406465	237036	444677	236855	444179	277200	327303	221193	392244	250557
175	FTY720 phenoxy-biotin	6.02991e-11	2.61661e-11	42785.6	0	0	0	0	0	0	0	0	0	1844339	1002638	1849148	0	0	0	0	0	0	0	0	0	0	0	1043826	0	0	0	0	2673402	1748982	2196833	1613618	1931439	1188224	1515154	2173270	1610893	1628133	636503	798764	0	0	1901414	1103774	1925589
176	PE(12:0/0:0)	6.86552e-11	2.2622e-11	8616.76	0	0	0	0	0	0	0	0	0	0	0	0	0	0	0	0	0	0	42508	0	155030	0	0	0	0	0	0	0	0	17406	14034	155011	99590	902898	431821	0	464248	194802	734622	395717	0	946325	0	11556	46890
177	VPGPR Enterostatin	6.91518e-11	3.03974e-11	31466.3	0	0	0	0	0	0	0	0	0	0	1418609	2884066	0	0	0	0	0	0	1511353	0	0	0	0	1683048	1746132	2204616	1064069	1218936	2010151	1673544	1968653	1522065	2244572	1650078	1861406	1942880	1644970	2002505	1695788	2251197	1745939	1269025	1901705	1236738	1965838
178	Momorcharaside A	1.00373e-10	4.45612e-11	13998	0	0	0	0	0	0	0	0	0	754407	0	0	0	0	0	691485	751996	0	0	625931	0	380331	0	0	519417	740682	0	703021	898856	672360	793734	575801	740907	483787	571575	730323	511999	578851	531639	784465	602254	569524	637660	770155	531065
179	Apicidin + 9.794527	1.02797e-10	4.57021e-11	24265.4	0	0	0	0	0	0	0	0	0	0	0	0	0	0	0	1236522	1308575	0	1594687	1156872	1678313	1424636	1140146	0	0	1672797	0	0	1734845	1539475	1630835	1442852	1720221	1259725	1548302	1619460	1298183	1560773	1123416	1143059	1246460	1399621	1228320	1477760	1197981
180	Fluocinolone	1.08726e-10	4.85419e-11	14557.2	0	0	0	0	0	0	0	0	0	0	0	0	0	337704	0	0	0	0	0	0	0	588332	574310	538247	0	0	0	0	356464	397790	419784	331686	351441	470699	466966	230527	264701	264290	569643	660266	768197	820813	380099	197010	0
181	Laccarin + 8.216441	1.86885e-10	8.47242e-11	5113.91	0	0	0	0	0	0	0	0	0	28934	0	0	0	0	0	0	0	0	0	0	0	0	92143	182575	135448	174085	137547	167314	180203	142423	207704	129910	160277	117306	166471	150762	136704	164752	129407	151738	63798	154983	135799	90166	137445
182	Methylthiobenzoylglycine + 7.328441	2.13332e-10	9.69813e-11	5838.01	0	0	0	0	0	0	0	0	0	0	0	0	0	34299	0	219757	0	141012	209472	175688	0	0	145783	0	226804	0	0	0	210314	158642	248178	96424	154733	176593	228688	240288	193690	243242	199073	187852	174139	284941	145634	45552	135461
183	3-[(3-Methylbutyl)nitrosoamino]-2-butanone	2.99625e-10	1.38086e-10	5403.89	0	0	0	0	0	0	0	0	0	0	0	0	0	0	0	162409	0	0	0	93045	0	0	139894	226469	153354	173029	0	153490	207795	175239	268069	203189	208960	153564	211638	267520	146475	200532	116661	40983	81529	110708	260429	193181	125905
184	Avermectin A2b monosaccharide	3.23483e-10	1.49487e-10	8561.12	0	85491	0	0	270387	0	0	0	0	0	0	0	0	0	0	0	690191	0	0	0	0	0	496556	340087	353490	332157	411603	475408	762628	575468	671830	507460	647765	506007	578092	690264	485329	569498	493260	582487	223899	460614	372951	609910	537077
185	L-Phenylalanine n-butyl ester	5.33983e-10	2.49772e-10	9354.46	0	0	0	0	0	0	0	0	0	0	423700	356841	0	0	0	737101	0	0	0	0	581130	123991	824755	0	596433	0	625643	645012	686697	893260	741399	693795	595629	555301	637072	756451	283384	735529	626671	689223	604223	476027	469668	657320	724525
186	Indinavir	5.45249e-10	2.55724e-10	8288.71	0	0	0	0	0	0	0	0	0	0	0	0	523312	0	0	0	0	0	0	0	0	0	0	270956	193963	249413	190272	205791	367813	285547	336504	239246	308202	249433	290570	332959	241547	315785	168643	213137	0	0	260090	359573	340085
187	N-docosahexaenoyl histidine	5.46522e-10	2.56663e-10	36695.3	0	0	0	0	0	0	0	0	0	0	529214	1979518	0	0	0	0	0	0	0	0	0	0	0	1127914	0	0	0	0	0	2049602	2609941	1768489	2341430	1874127	2682929	2638575	2216154	2647760	2057826	2514168	1959247	2301419	2005077	0	2055155
188	PE(19:1(9Z)/0:0) + 20.293535	6.43278e-10	3.04117e-10	73067.8	0	0	0	0	0	0	0	0	0	0	0	0	0	0	0	1380077	1216545	0	1975703	2943360	4858722	0	0	0	0	0	0	0	0	1213464	855225	6230658	5125677	68170368	73018744	435455	8206820	10331198	13056038	15094656	0	24561012	63901	509823	1195099
189	3,4-Dihydro-5-propanoyl-2H-pyrrole	6.85393e-10	3.24456e-10	3355.07	274063	128078	259009	0	184506	0	112475	301944	0	0	0	0	0	0	0	0	0	0	0	0	0	0	130022	0	129923	0	0	0	203883	135955	58718	80965	169628	110379	137695	204063	84172	92316	29977	78655	30426	42705	131798	159704	106858
190	Benzyl 2,3-dimethyl-2-butenoate	7.48925e-10	3.57345e-10	4858.39	0	0	0	0	0	0	0	0	0	136831	89191	159565	0	0	0	0	0	0	0	0	0	0	0	162049	0	171817	0	174817	165306	129665	147805	142528	132997	131161	143538	194040	139392	0	140197	183060	116063	133708	135127	175948	148141
191	Tylophorine	9.06731e-10	4.41158e-10	6435.64	0	0	0	0	0	0	0	0	0	0	0	0	0	0	0	0	0	0	255675	0	267627	261075	0	0	204333	0	238248	238438	248099	216701	254029	195790	236565	188914	190536	269563	193397	232923	177304	234690	214245	229086	0	412746	193869
192	Nodularin	1.0466e-09	3.80948e-10	3691.26	0	0	0	0	0	0	0	0	0	0	0	0	0	0	0	0	0	0	0	0	0	0	0	42691	0	50231	126884	62320	35951	143980	59759	139097	70107	157885	76176	48367	122032	56002	129051	69044	178763	98831	126827	0	129084
193	5-Butyl-2-ethyloxazole + 11.482937	1.61388e-09	7.9835e-10	3073.32	11979	0	19264	0	10333	0	0	0	0	0	0	0	0	0	0	0	0	0	0	0	0	0	0	0	78904	0	76768	122211	167634	110394	155524	94212	121664	83484	128265	0	116571	138070	61807	133029	93653	75121	0	108478	59969
194	Quinquenoside II	2.48573e-09	1.24364e-09	6389.75	0	0	0	0	0	0	0	0	0	0	0	0	0	0	0	387502	0	0	0	331225	388085	0	0	309473	301122	350621	263310	324045	434263	441824	476136	370645	432698	370210	461607	452172	375118	448199	276612	304799	209366	225330	360946	440661	477299
195	PA(18:4(6Z,9Z,12Z,15Z)/15:1(9Z))	3.19481e-09	1.61949e-09	3958.31	0	0	0	0	0	0	0	342144	259516	0	0	0	0	0	0	0	0	0	0	0	0	0	0	0	0	109286	199178	192515	0	82333	104667	113272	140268	183610	212618	0	98056	125039	128983	166675	102943	146624	0	104214	87450
196	Repaglinide	3.23923e-09	1.64497e-09	43972.4	0	0	0	0	0	0	0	0	0	0	0	0	0	0	0	8079925	3156603	7221725	6525092	0	8165207	5219617	6792714	6590011	0	0	0	0	11456753	8751876	10674869	7992316	10025711	7432488	9966172	9900865	6277589	8158467	2434287	3091764	0	1034727	6086473	6487610	4033422
197	LysoPE(0:0/14:0)	3.35873e-09	1.28687e-09	17442.7	0	0	0	0	0	0	0	0	0	0	0	0	0	0	0	171811	113080	0	341098	1179352	1295610	0	0	0	0	0	0	30301	0	194436	119624	1739636	1077405	11842453	6421899	23051	3510345	1784124	5733145	3261508	0	9944092	27596	82358	330593
198	6beta-Hydroxy-D-homo-17a-oxaandrost-4-ene-3,17-dione	3.76798e-09	1.92056e-09	1683.56	22389	0	0	10074	0	0	0	0	0	0	0	0	0	0	0	103039	124712	0	119971	0	0	0	89663	99088	71491	98939	0	95097	152524	99760	127725	95115	110688	96623	62744	128290	88618	114133	46393	76799	59618	65246	87626	98489	74937
199	2-Aminomethylpyrimidine + 10.221745	3.94757e-09	2.01457e-09	4304.42	101437	0	0	0	0	0	0	0	0	0	0	0	0	0	0	0	0	0	0	0	305371	0	275247	279041	226785	261682	248845	252784	358396	285997	331873	253241	288556	125236	182741	205798	187416	326008	121433	234376	117557	136927	0	294251	270669
200	Calenduloside H methyl ester	4.10225e-09	2.09865e-09	9659.29	0	0	0	0	0	0	0	0	0	0	0	0	0	0	684538	0	626739	512649	636089	0	660214	0	0	0	187374	0	322938	0	618326	630119	672913	608631	657397	806050	983544	657691	631471	765319	536725	746807	562049	961549	250729	685457	392429
201	Symlandine	5.43405e-09	2.79699e-09	6305.95	0	0	0	0	0	0	0	0	0	504188	238050	477377	152750	175599	0	0	0	0	407022	0	0	0	0	0	0	0	0	349112	596498	434346	527985	361571	496445	0	515730	604282	452131	447611	362729	454233	139207	101817	173589	0	193979
202	Tetrahydrogambogic Acid	6.81837e-09	3.55221e-09	6474.58	0	0	0	0	0	0	0	0	0	0	675705	0	0	0	0	748452	888166	0	874655	0	932356	834366	0	480630	679886	612825	0	794343	1044119	830904	996757	809405	936627	742262	845153	793345	742503	926964	701662	843394	593399	732828	738061	958348	730690
203	Camptothecin	8.35675e-09	4.3903e-09	1122.47	0	0	0	0	0	0	0	0	0	0	0	0	10746	0	15064	0	0	0	0	0	15131	0	0	41025	0	0	0	0	38386	29519	29976	29651	13303	15303	0	35792	37823	33575	37830	18809	14356	0	30192	28444	34767
204	Lys Trp Lys	9.43237e-09	4.99673e-09	11695.4	0	0	0	0	0	0	0	0	0	0	1086310	2472382	0	0	0	0	0	0	0	0	2551092	2952683	2336658	2273986	2282439	1791567	1922165	2547727	3753988	2595145	3371300	2475759	2969279	2311732	2757111	3640367	2277889	3111922	1693455	2311961	861423	852406	2395874	1546083	2270398
205	Cinncassiol D2 glucoside	1.04112e-08	5.5283e-09	10822	0	0	0	0	0	0	0	0	0	0	496097	941336	0	0	0	0	0	665345	0	0	0	1168847	759532	0	609381	0	0	0	1096948	810726	1037430	694824	761773	599623	722343	984726	763937	929821	693806	671753	0	714557	844921	1140594	809930
206	L,L-Cyclo(leucylprolyl) + 8.613821	1.07137e-08	5.70905e-09	2302.82	0	0	0	0	0	0	0	0	0	0	0	0	0	207318	259542	246858	61315	178604	275938	83199	185748	74793	90904	0	0	48877	0	0	169347	131612	136727	121234	149414	575850	686517	170426	181345	126724	152633	184602	752293	936015	134198	219024	109959
207	Kudzusaponin SA4	1.10004e-08	4.34116e-09	2950.88	0	0	0	0	0	0	0	0	0	0	0	0	0	0	0	0	0	0	0	0	0	0	0	52843	141285	49169	0	57464	73473	0	83869	88189	79326	158671	72604	109179	222083	85204	158126	68039	0	0	289084	80394	218202
208	Convalloside	1.11641e-08	5.96303e-09	46921	0	0	0	0	0	0	0	0	0	0	0	0	0	0	0	22152760	24528264	0	24430488	19907912	25509754	17969602	20221510	19641742	20783372	24719168	0	0	24730878	20166650	23371248	19115826	23262664	18635124	22514506	23005600	17869712	22311666	16309697	19613212	16259974	19380952	18045672	20477800	17817196
209	PI(18:2(9Z,12Z)/18:1(9Z))	1.22395e-08	6.57578e-09	1683.25	0	23062	0	0	0	0	0	0	0	0	0	0	54026	0	0	0	80349	0	0	0	0	0	49480	0	37271	0	0	0	85233	67180	71232	63744	73201	61865	67513	75658	56747	69458	41728	48825	25595	26390	41348	0	31102
210	Falaconitine	1.85926e-08	1.01986e-08	12735	0	0	0	0	0	0	0	0	0	0	0	3118268	0	0	0	4119991	4270274	0	4117391	0	3519547	0	19970	3619655	4355600	4966663	4368669	5004375	4769793	3971202	4811766	4150933	5095970	2836490	5286720	4602802	3950283	4834889	4227752	5016755	4571508	5014389	3391455	3234112	4401765
211	Ile Pro	1.86189e-08	1.02247e-08	7397.37	655644	866929	1419230	1100096	2080033	0	2231116	1549493	0	0	0	0	0	0	564886	0	0	0	0	0	405083	0	0	0	1043316	0	3107549	0	1992636	1613697	3102332	2691455	3617769	3433635	4811844	2504851	1613060	2464702	1025164	1279718	296138	513092	1951260	1541003	1293563
212	Vignatic acid A	1.91764e-08	1.05428e-08	7046.54	0	0	0	0	0	0	0	0	0	155758	0	0	0	0	0	1191927	0	1206054	0	1219621	700982	1227572	1244948	1417505	1620995	0	1861307	2216640	2147011	1402665	2067681	1742494	2030555	1812611	2824322	1958923	1579624	1977996	1839472	2396497	1778062	2978313	1243372	1155135	364310
213	Spinacoside C	2.12308e-08	1.17255e-08	4542.39	0	0	0	0	0	0	0	0	0	0	0	898998	0	0	0	941866	59822	0	1075622	583711	1005628	951897	676416	798109	518588	333201	0	0	1268551	865005	1063191	862880	969145	737131	847902	1187264	853768	1083308	916857	1184095	847816	818053	787656	614815	626921
214	Coproporphyrin	2.31049e-08	1.27895e-08	2271.87	0	0	102144	85158	0	0	0	130793	0	159834	0	0	0	0	0	0	0	0	0	0	0	0	0	0	0	0	0	0	0	0	120881	99158	100730	83136	130629	0	148145	132914	81213	24463	67870	120534	104716	99308	84904
215	GPIns(12:0/13:0)	2.35399e-08	1.3045e-08	7496.43	0	0	0	0	0	0	0	0	0	0	1085483	0	0	0	2419290	1846103	1758031	1664371	976107	1830519	0	1342911	1662468	671084	0	1146435	0	0	2403672	1873696	2436828	1800069	2026241	1642538	2174411	2200109	1840107	2285224	2037650	2525443	2196664	3262621	1163641	583790	657255
216	5-Butyl-2-ethyloxazole	2.38738e-08	1.3245e-08	1541.13	134773	124449	121531	77594	137504	87481	0	0	0	0	0	0	0	0	0	0	0	0	0	0	0	0	0	0	226500	177775	258015	211510	162923	131656	99319	104818	164935	115985	121880	68847	106401	103593	93566	86604	104408	146411	121810	125102	100629
217	PE(22:5(4Z,7Z,10Z,13Z,16Z)/22:5(7Z,10Z,13Z,16Z,19Z))	3.27552e-08	1.82543e-08	962.41	0	0	0	0	0	0	94136	0	0	0	0	0	0	0	78534	0	61723	57652	66295	0	52401	62536	73611	62772	52748	0	0	49404	89922	72963	85148	76798	96512	75622	79412	130866	74603	69241	58143	63559	41326	55900	64053	85729	69307
218	Huajiaosimuline	4.90594e-08	2.76478e-08	1237.64	0	0	0	0	0	0	0	0	0	0	0	0	0	0	94478	68390	53891	0	79079	0	55975	75748	50714	0	0	12768	0	0	82502	68147	73644	61125	66007	48026	64967	80142	60544	80572	56279	77204	67043	50224	61525	0	19280
219	Racephedrine	5.06645e-08	2.86711e-08	1603.64	15920	12447	0	0	20387	0	0	0	11096	0	0	0	0	0	69416	69608	0	0	0	0	0	0	0	87271	0	243222	0	221065	0	71716	99856	114873	98716	175911	231056	83695	153612	139022	218887	193170	181283	222809	20511	43276	42680
220	GPGro(14:0/14:0)	5.13525e-08	2.91652e-08	32865.3	0	0	0	0	0	0	0	0	0	0	0	0	0	0	0	28015064	33460540	0	30508408	0	29677362	18731354	26473972	28656438	22342332	25722842	22201696	24527998	39202064	31376812	35661760	27816760	31563468	30780110	18235004	33207502	25601366	30207950	11602333	24160956	16283588	15852139	27726052	32885202	27984666
221	N1,N5,N10-Tris-trans-p-coumaroylspermine	6.70158e-08	3.84806e-08	3705.89	0	0	0	0	0	0	0	0	0	0	0	0	0	0	0	0	0	0	380104	294613	0	383922	367085	469132	365561	367599	0	381684	512236	307102	411174	323688	419661	285985	398884	398368	383295	503482	306924	398883	293896	257996	346390	415397	319959
222	Leu Leu Thr	7.39151e-08	4.27662e-08	1477.61	0	0	0	0	0	0	0	0	0	0	0	0	111347	250212	0	218119	0	152124	247460	161178	174897	0	0	245178	173489	0	158767	208701	309326	226403	288086	245440	239911	171981	198308	265599	159066	207953	91789	107014	42055	67521	196965	219259	199118
223	25-O-Deacetylrifabutin N-oxide	7.79895e-08	4.52212e-08	6401.95	0	0	0	0	0	0	0	0	0	870285	632398	0	0	0	0	0	0	0	0	0	0	0	0	695182	555661	686453	567294	664925	885498	705352	829639	623713	862570	710072	852834	811576	701166	838998	662748	781146	0	0	682707	947051	811201
224	N-(3E-hexadecenoyl)-deoxysphing-4-enine-1-sulfonate	8.10065e-08	4.7072e-08	914.883	0	0	0	0	0	0	0	0	0	0	0	0	10349	0	34020	0	40050	22238	22095	0	0	0	0	0	0	0	0	0	49772	34242	34908	35266	35425	54016	70142	42203	38456	47385	38173	43037	54350	0	15050	0	16036
225	(S)-4-(4-Methylphenyl)-2-pentanone	8.224e-08	4.78918e-08	4986.47	0	0	0	0	0	155471	0	0	0	0	0	0	0	0	0	0	466054	436368	0	0	0	0	0	0	181464	378694	0	0	548553	801387	405501	963545	475908	1457724	404157	568946	849378	449219	0	382589	825960	365247	0	459790	0
226	LY293111	8.30699e-08	4.84271e-08	4097.99	0	0	0	0	0	0	0	0	0	0	0	1442579	0	0	0	1207066	1039610	1262085	1404023	0	1570600	0	209679	414627	968281	1231374	848403	1058771	1574033	1337173	1643117	1122311	1603108	1096056	1321597	1656798	1314206	1619132	1451367	1538132	1431594	860950	1522376	1729166	1611400
227	3'-Dihydroxyflurbiprofen	9.21718e-08	5.39063e-08	1076.8	0	0	0	0	0	0	0	0	0	168163	33808	116809	0	0	0	145377	88294	145909	178636	119719	0	0	0	85590	104401	0	97798	116085	191885	155265	196481	142119	174859	87703	177042	186562	157729	189567	140096	179729	136576	181485	134906	177673	146236
228	Ile Ala Val + 8.753541	9.51679e-08	5.57778e-08	2026.46	0	0	0	0	0	0	0	0	0	0	0	0	0	0	0	0	25641	0	0	126981	252054	278173	242520	300899	282092	216744	224682	243063	362038	279132	337014	262802	310743	269266	293245	340305	275592	322722	234634	308504	213706	202871	242078	0	193240
229	E-64d	9.59953e-08	4.15612e-08	938.424	0	0	0	0	0	0	0	0	0	0	0	0	0	18334	14522	0	0	30391	0	52183	25873	0	43987	14500	0	0	41292	37640	21857	100374	23559	59806	63448	86260	40179	0	84666	44989	50057	60689	0	36304	91075	19776	62027
230	26-o-[?-d-glucopyranosyl]-25R-furostan-3?,22?,26-triol	1.29129e-07	7.66526e-08	1354.99	0	0	0	0	0	0	0	0	0	0	0	0	0	0	145429	120052	135390	120491	114692	0	123776	0	99512	99970	0	135038	132267	0	131278	206857	146127	115336	136770	139763	191787	0	111609	136741	130132	132749	84946	139295	85389	144951	131845
231	Nonoxynol-9	1.40605e-07	8.36411e-08	3948.94	0	0	0	0	0	0	0	0	0	0	0	19653	0	0	576623	431986	404667	659464	0	0	0	650511	0	28687	253068	0	0	0	511907	956760	530010	658299	742761	431060	382322	409065	622728	664299	779933	758683	427686	673708	0	282549	399423
232	Portoamide B	1.51471e-07	9.05791e-08	625.079	0	0	0	0	0	0	0	0	0	0	35278	44618	0	0	0	43060	0	0	0	0	47388	0	33722	35851	32575	38408	32683	37513	45386	38284	46076	30370	41303	41906	48162	45246	40044	42986	37431	43923	37289	42781	33605	40036	32954
233	Iohexol	1.98014e-07	1.19528e-07	531.457	0	0	0	0	0	0	0	0	0	0	0	0	0	30159	0	0	33058	0	31668	34517	0	33169	32821	33477	40597	22416	37183	0	53814	36419	49591	34351	42049	24567	31253	46083	40638	37499	36197	36555	21061	26972	29079	18594	12597
234	Phe Leu	2.30224e-07	1.40124e-07	2164.72	0	0	0	0	0	0	0	0	0	0	0	0	0	0	0	774570	76658	631444	893984	737919	1189773	989359	532827	673551	366246	507243	231414	272544	3010436	1825070	2208359	1543220	502156	637675	680674	978624	1553779	603176	295180	630211	348491	396951	2160740	1978580	1797165
235	Protoisoeruboside B	2.51965e-07	1.53988e-07	1606.79	0	0	0	0	0	0	0	0	0	47912	103490	44052	0	0	0	0	0	0	0	0	0	0	102092	0	87606	150707	116343	179887	233771	159930	183299	150793	207284	144063	195241	149099	154235	185758	153144	170121	88893	189549	150442	0	122144
236	(+)-Mayurone	2.81529e-07	1.73113e-07	1929.44	1090536	76157	0	31053	86733	56654	75449	100560	0	0	0	0	0	0	2296332	0	151836	0	1887869	0	1763257	2189970	1856120	1667921	0	0	2059235	0	2084178	2180210	2255428	1914414	2174045	2029652	2606448	1963270	1944281	1926697	2021601	2053334	1579511	1494273	1494916	2128537	1894895
237	Ginsenoside M7cd	2.85888e-07	1.75973e-07	5470.76	0	0	0	0	0	0	0	0	0	0	0	0	0	309642	0	942392	1105764	1044778	1401831	1177085	0	1292052	1619200	1634529	0	0	0	0	1721681	1786691	2207573	2375591	3063128	3671261	4997587	1470003	1219036	1497057	534079	696198	0	0	1268895	718726	681291
238	Reversine + 8.372625	3.3095e-07	2.05962e-07	4196.13	0	0	0	0	0	0	0	0	0	0	0	0	0	0	0	2855780	0	2436037	2896744	2223247	2984976	3440425	2347734	2025808	2091017	2489492	1876376	2265717	2913345	2059219	2478814	1836211	2195762	1852750	2110073	2776033	2203880	2653684	2103068	2371608	2339532	2948611	2275058	2546446	2255606
239	Imidiocarb	3.50796e-07	1.6263e-07	554.733	0	0	0	0	0	0	0	0	10038	0	0	0	0	0	0	13635	0	14821	0	15084	0	0	13246	0	14439	0	12691	0	0	38059	13646	47239	19613	55486	15498	11826	39757	14904	32616	11688	36144	13973	29364	12608	45508
240	PIP(18:0/20:3(8Z,11Z,14Z))	4.02321e-07	2.51923e-07	9616.29	0	0	0	0	0	0	0	0	164270	7841891	5856636	0	5762657	7381013	0	0	0	0	0	0	0	0	6632899	7182371	5849562	7056681	6064118	6930819	8306372	6896412	7859529	6105402	8077376	6637994	7530694	6942840	6069139	7583565	6172286	7499114	6431935	8286920	6551397	8024828	6823959
241	PE(22:5(4Z,7Z,10Z,13Z,16Z)/22:4(7Z,10Z,13Z,16Z))	4.36453e-07	2.74389e-07	1392.47	0	0	0	0	0	0	0	0	0	0	0	0	0	0	122295	88635	107751	74635	97386	0	99261	107127	223835	106643	0	104757	0	0	0	267175	295214	229252	281967	200744	251826	0	232920	258330	173941	201946	33053	141121	219257	276552	232536
242	10-Hydroxynortryptyline	4.51951e-07	2.84415e-07	2011.15	0	186635	29274	71578	242659	41771	36124	0	35601	0	0	0	0	0	0	0	0	0	0	0	0	0	0	0	0	0	166156	0	413339	409572	376660	410989	333604	245752	268866	0	272423	349689	208143	201573	68050	246127	408941	348324	0
243	13-O-Demethyl tacrolimus	5.79362e-07	3.66046e-07	3386.31	0	0	0	0	0	0	0	0	0	608628	1040582	1314458	0	0	0	1441204	0	0	1395014	0	1382133	821390	0	1508689	1050800	0	969531	1110464	1513314	1422731	1642334	1241339	1424920	1264432	1450116	1530165	1301583	1533500	1360059	1567717	662248	1623535	1387757	698440	1402182
244	PI(16:0/13:0)	6.34493e-07	4.02071e-07	5173.69	0	0	0	0	0	0	0	0	0	0	0	0	0	6575925	0	7660152	0	7559788	8112432	6519323	8272932	8808671	272196	2202181	5521654	6807390	4196432	5170970	9149798	7134707	8529048	6406585	7847846	4840947	7198921	7897676	5989216	7566473	4401868	5539981	2264632	2493983	7090254	8811569	7844756
245	54:3 SLBPA	6.51e-07	4.12938e-07	893.958	0	0	0	0	0	0	0	0	0	0	0	0	0	0	0	0	0	0	59774	41472	0	0	48520	56425	0	0	38887	45339	66066	53669	65609	59952	57404	65954	76018	75329	54135	70427	70208	71316	73779	73287	59576	0	0
246	TG(22:3(10Z,13Z,16Z)/22:3(10Z,13Z,16Z)/22:3(10Z,13Z,16Z))	7.98982e-07	5.10808e-07	971.208	0	0	0	0	144282	164878	126672	0	0	158546	29471	64445	0	0	0	139192	0	0	0	0	161483	0	145218	0	165016	134458	0	234258	50327	214798	269185	291343	243547	297921	139985	88940	273687	288776	200264	287014	260619	199650	0	269941	289099
247	beta-D-Glucosyl crocetin	9.58647e-07	6.17087e-07	4573.76	0	0	0	0	0	0	0	12367096	0	0	9070573	0	0	2511638	25707784	15855953	437322	7670459	710934	17255600	0	7396432	17587464	345880	10273533	722054	6171670	0	26845764	19155562	25465418	17477616	24141280	18987996	28289576	24219740	16885258	24007732	17673536	23358892	10293648	14819789	2780946	25099716	16232576
248	Glycocholic acid 3-glucuronide	1.37748e-06	8.95318e-07	1956.92	0	0	0	0	0	0	0	0	0	0	0	0	0	0	0	498958	522701	0	583589	0	514304	251164	348716	472763	435416	514656	408378	0	625093	476647	0	496821	571585	534321	699498	575314	482510	570836	519162	637180	191760	664936	498363	325752	503605
249	PI(18:0/19:0)	1.43036e-06	9.31483e-07	1903.27	0	0	0	0	0	0	0	0	0	0	0	0	0	0	0	1553014	1688776	1417998	1688626	1346963	1773861	1766077	1361431	1465733	1296803	1550625	1052382	1350534	2014933	1555979	1805097	1333065	1673746	1171663	1440848	1853178	1332628	1708022	1104414	1374368	900352	1055581	1472264	1554571	1314833
250	(-)-Tylocrebrine	1.68637e-06	1.10137e-06	1592.66	0	0	0	0	0	0	0	0	0	0	0	0	72346	0	0	0	0	120193	136739	102509	138419	0	112360	0	0	0	0	153140	282001	0	496223	214505	218519	179938	196980	0	443696	414211	297958	380447	0	327537	423072	423045	384220
251	Polysorbate 20	1.71444e-06	1.12185e-06	1010.99	0	0	0	0	0	0	0	0	0	0	0	0	0	581463	627031	485203	545078	492682	539734	473399	568029	507691	414093	511239	0	467874	410563	0	566032	489325	585541	459448	536049	471257	505574	510233	371421	457451	328916	387661	263083	336403	455791	511303	454418
252	Isoliensinine	1.75626e-06	1.15031e-06	1866.78	363616	267017	0	0	0	0	0	0	0	0	0	514126	220444	0	0	0	0	0	906189	0	0	0	679930	0	243317	1020765	608372	576596	1098285	583540	683516	530314	539415	352472	479218	953957	604151	718944	0	355616	481137	674650	829274	327693	250336
253	Phenylethylamine	2.1744e-06	1.43508e-06	421.445	0	0	0	0	0	0	0	0	0	31274	27151	48152	0	108680	0	0	0	165497	186767	0	173225	102472	78683	172523	139504	170818	133969	152106	184811	145145	166660	134494	147502	130255	159849	150679	127626	150648	116629	67471	52833	136957	152273	95542	147419
254	(S)-beta-himachalene	2.35023e-06	1.55406e-06	517.006	0	0	0	0	0	0	0	0	0	0	0	0	0	13860	41457	30792	39158	10991	35099	30531	42844	0	0	0	0	0	0	0	12273	0	25606	30589	0	181604	126440	0	25954	32150	14885	34527	201957	225734	41477	18785	27930
255	(22E)-26,26,26,27,27,27-hexafluoro-1?,25-dihydroxy-22,23-didehydrovitamin D3 / (22E)-26,26,26,27,27,27-hexafluoro-1?,25-dihydroxy-22,23-didehydrocholecalciferol	2.57565e-06	1.70958e-06	567.869	0	0	0	0	0	0	0	0	0	0	0	0	0	0	333014	245993	288637	202331	163936	177889	236461	197585	110836	160567	256654	258264	184865	254782	341891	277334	349965	263739	297870	263234	230893	290057	256839	286960	275360	322768	161238	176528	241853	311480	268028
256	Falcarindione	2.85861e-06	1.90455e-06	473.232	0	30662	0	0	105560	0	23070	0	0	0	0	32985	0	111882	0	0	0	0	0	43019	41719	0	143717	35137	86942	103861	177842	154512	198688	78153	172449	102358	143499	117871	127581	171652	121553	158682	110821	133479	0	111030	148583	160268	122718
257	2-Aminomethylpyrimidine	3.35705e-06	2.25766e-06	858.548	0	0	0	0	0	0	0	0	0	265191	467937	699576	0	0	974815	0	0	0	0	520586	403065	183449	451548	691383	766316	523308	474726	534388	1111582	434869	568221	758927	624663	801909	660097	15065	447163	491787	593985	263625	326636	304272	830803	641001	26691
258	Val Arg Trp	3.64028e-06	2.45497e-06	1445.44	127290	0	0	103423	0	0	90738	0	128211	0	49925	0	25142	87897	0	0	0	0	0	0	0	0	0	268960	0	894272	0	0	957672	687853	755184	735550	1036722	122306	115920	832316	629940	882289	786684	823963	103734	104806	0	0	434318
259	PI(20:1(11Z)/0:0)	3.80835e-06	2.5707e-06	1251.05	0	905752	800832	838900	0	797142	998498	1096674	813912	1047375	0	995732	0	0	3601305	2535845	3357572	2574798	3426991	0	3316962	0	0	0	0	1248474	0	0	4046290	3668004	3357558	3698979	4214988	7027092	4604929	3811362	3115248	3718433	2155544	3846082	6787792	6380535	3260010	3858371	3253949
260	Epoxomicin	3.81208e-06	2.5756e-06	456.793	0	0	0	0	0	0	0	0	0	0	0	0	0	0	90528	85248	85317	0	34291	57940	80147	35962	37140	28172	0	0	42751	50268	90879	73291	88035	56827	63357	51757	55411	97291	57569	73980	39938	48700	0	29375	76760	99488	83744
261	CDP-DG(18:1(11Z)/22:3(10Z,13Z,16Z))	3.93875e-06	2.66858e-06	449.786	0	0	0	0	0	0	0	0	0	101160	75341	189222	0	0	481782	59164	368171	65332	439454	58696	485046	70852	261827	241588	291497	406776	0	303072	553488	404972	540699	325099	486668	158820	582100	604872	370263	571993	262030	385548	96927	539635	396201	624582	565326
262	Calotropin	4.51766e-06	3.08627e-06	1444.51	0	0	0	0	0	0	0	0	0	0	0	617483	0	0	0	707092	0	0	800220	0	628994	579859	60551	490938	555647	777321	204604	609459	995563	761106	911213	783930	832782	628839	668574	896059	597635	707788	411799	537449	0	0	655308	654132	540586
263	Galbeta1-4(Fucalpha1-3)GlcNAcbeta1-3Galbeta1-3(Fucalpha1-4)GlcNAcbeta1-3Galbeta1-4Glcbeta-Cer(d18:1/26:0)	4.79725e-06	3.28628e-06	718.641	0	0	0	0	0	0	0	0	0	0	0	247106	0	0	0	177820	197732	193719	207319	202876	227263	186152	152568	357059	143131	0	360744	393810	430853	359633	416278	372191	407561	351473	421671	404269	329386	354674	291837	345816	233846	0	195531	394643	311767
264	Methylmibefradil Metabolite (Acetic acid, methoxy-, 6-fluoro-1,2,3,4-tetrahydro-2-[2-(methylamino)et	5.01946e-06	3.44793e-06	508.476	0	0	0	0	0	0	0	0	0	0	0	0	185962	359037	349768	254532	284131	256565	306859	126412	0	307752	0	276956	252267	271524	298444	360183	262944	207060	302639	254033	299455	311397	392798	236156	228747	242417	279933	321484	251287	385202	171050	291844	201067
265	Fulvestrant	5.0667e-06	3.48356e-06	702.376	0	0	0	0	0	0	0	0	0	0	0	0	325230	597779	871060	723777	742132	749338	93087	588985	525142	751525	510700	713531	381380	0	331215	0	741727	559992	652167	433139	593709	326881	622346	721876	476647	606747	402259	420796	273454	184613	318014	647528	592366
266	L-Phenylalanine n-butyl ester + 8.554165	5.09154e-06	3.50701e-06	1298.33	0	0	0	0	0	0	0	0	0	0	1416013	2061042	0	0	2300284	1917162	2018151	0	1953431	0	1323426	1971395	1801945	1938758	1762789	1706110	1618455	1778586	2024527	1849683	2029498	1817459	1673123	1721585	1837749	2077084	1780730	2037826	1747181	1845410	1494063	1576695	1679370	1846412	1672330
267	PIP2(18:0/18:1(9Z))	5.56829e-06	3.83887e-06	485.403	0	0	0	0	0	0	0	0	0	0	0	0	0	0	336823	273020	260346	269328	215622	257938	186825	253201	276190	271566	312724	228485	331322	223731	388086	322295	354049	323537	373011	272231	316537	347788	256656	272159	285476	285445	195852	238487	276259	141837	97505
268	5-Oxoavermectin ''2b'' aglycone	5.69489e-06	3.93686e-06	1990.1	0	0	0	0	0	0	0	0	0	0	0	0	0	1350071	0	0	830383	0	825120	0	1182091	1071968	890462	802613	1194592	1076403	1250190	1322701	1633694	1027968	1588190	1230746	1581337	905146	0	1566842	1133172	1396111	1337337	1405489	859233	1445704	625142	1230430	1006403
269	Tricrocin	5.7385e-06	3.97419e-06	890.413	0	0	0	0	0	0	0	0	0	0	178422	0	0	482702	518622	374576	480602	0	465660	0	488867	450492	303285	190999	347662	461508	0	424365	826617	569429	794520	493057	745053	540244	1023103	766831	444148	673198	470975	674629	432544	589922	409699	503758	475918
270	GalNAcalpha1-3(Fucalpha1-2)Galbeta1-3GlcNAcbeta1-3(GlcNAcbeta1-6)Galbeta1-3GlcNAcbeta1-3Galbeta1-4Glcbeta-Cer(d18:1/24:1(15Z))	8.88945e-06	4.76829e-06	478.868	0	0	0	0	0	0	0	0	0	0	0	89377	0	29595	0	125092	0	23416	11667	139817	105317	0	0	24939	89526	0	0	55044	0	115689	66899	98053	61256	104880	63129	111251	203404	65578	110576	56416	0	51298	85790	0	31611
271	Leucyl-Serine	1.10432e-05	7.84848e-06	344.387	0	0	0	0	0	0	0	0	0	0	0	0	0	11501	462420	233230	77867	262583	385144	234837	35314	396165	318574	292062	214345	341620	276040	243074	269511	234533	456602	242436	386326	281990	297448	429392	226749	340907	130641	53170	15573	144351	325190	288325	185255
272	PS(22:0/12:0)	1.24262e-05	8.87809e-06	342.782	0	143438	255226	0	224952	0	0	336158	0	320268	0	207479	0	0	0	0	312015	0	73336	234343	0	0	252539	301664	252086	318468	244933	280312	297599	242844	290819	224004	273622	215622	302988	298514	227255	278278	202535	260995	196703	247494	228214	310214	243506
273	Samandarine	1.42266e-05	1.02089e-05	1530.54	0	0	0	0	0	0	0	0	0	0	0	0	1751921	15565073	208539	8846070	10637415	11310557	11651801	8768126	3437098	13083992	13545822	6649506	5268855	2596086	20850552	11349907	17365508	17047456	20338256	18990420	24597312	25893440	35966440	16355953	13240055	15980806	6267170	7713597	2087960	2377652	11906471	9935382	5298264
274	M(IP)2C(d18:0/22:0(2OH))	1.46643e-05	1.05506e-05	1022.76	0	0	0	0	0	0	0	0	0	0	0	2359305	2511316	3159518	3501144	2985169	3523921	2855914	3103737	2587936	2904640	3185649	2693098	0	2375264	0	2290826	2615080	3908679	3258790	3777698	2857151	3512117	2863710	3441935	3384440	2663962	3366808	2063135	2383947	1256758	2290625	2893133	3329065	3697696
275	Grandisin	1.49058e-05	1.0743e-05	1597.44	0	0	0	0	0	0	0	0	0	0	93202	0	0	850085	0	637637	0	681014	0	0	1174064	903263	0	898286	0	1025670	0	797281	1075861	996969	0	0	1333366	908443	0	1138471	908400	791057	826621	0	626218	1231087	404685	609471	164036
276	Tyr Pro	1.50912e-05	1.08861e-05	340.751	0	0	0	0	0	0	0	0	0	0	218497	339511	0	0	463860	314494	399857	310635	0	297706	34208	403792	285869	347620	233485	322554	177624	238025	375627	298566	358242	240285	308292	204517	259197	382372	258180	348266	187218	211618	78922	114109	314189	404280	308796
277	3-Hydroxyestra-1,3,5(10)-trien-17-one O-(carboxymethyl)oxime	1.71686e-05	1.24813e-05	278.186	68809	45238	34530	40165	20037	33624	50601	50810	0	0	0	0	777467	761049	0	1100052	0	1095277	0	956601	1282064	0	0	0	711459	715831	314640	984281	1394351	1112299	1297470	1042312	1237464	763933	1226430	1414879	1142521	1346022	1011267	1100794	741785	578804	34635	1093940	516337
278	L,L-Cyclo(leucylprolyl)	2.35811e-05	1.73351e-05	198.349	0	0	135566	0	0	0	0	0	0	256775	0	263087	0	303161	256441	272339	129901	151396	305903	78470	232775	116140	113103	118712	100787	168063	109659	198107	346505	278626	297956	287582	314290	1086888	1709701	316154	254199	319155	169286	290855	1475332	1740392	284543	305620	259365
279	Z-Gly-Pro-Leu-Gly-Pro + 7.0860248	2.48042e-05	1.82964e-05	2033.6	0	0	0	0	0	0	0	0	0	0	0	0	0	0	9491083	7613249	8509704	7937213	5991797	7706866	5872505	8336539	7490408	7627205	7913669	5423831	2280347	6601230	13926869	10960813	13079285	10086017	12399723	9923583	14164815	13530886	10507522	12969160	9789765	11700640	3162175	0	7091889	3299232	6404799
280	Isoamyl nitrite	2.52692e-05	1.8671e-05	365.055	57116	303696	0	864440	0	0	0	0	195452	1086610	953857	435547	755098	0	829600	0	0	575852	655300	0	541213	304347	0	394986	0	602527	0	541301	434315	1119761	843655	718073	658702	896766	476374	45396	711916	680716	1389516	147400	596522	442262	437893	662831	1115967
281	p-Coumaroylputrescine	2.63465e-05	1.94835e-05	201.057	0	0	0	0	0	0	0	0	0	0	0	0	62284	60668	0	90400	0	97567	94816	77046	93908	26474	51533	35256	48967	45683	40129	54365	117707	92662	100210	66350	53234	51438	29877	112317	66369	96981	45992	83604	39379	56899	0	105801	111348
282	Austalide D	2.63929e-05	1.95344e-05	369.54	0	0	0	0	0	0	0	0	0	0	271455	482684	0	1533554	1700130	267800	466600	77609	1463096	153605	1261537	583238	1314748	1447610	1371040	1478012	349832	335927	1395830	1117727	1356155	1009984	1673827	1029811	1883855	1599968	1022455	1265112	1430666	1360747	1136358	2074176	983585	520726	400390
283	Nudicauline	2.66528e-05	1.97434e-05	552.131	0	0	0	0	0	0	0	0	0	354245	231116	363370	0	89348	0	301886	366376	0	310915	0	0	0	0	303580	284611	352070	273724	327368	333939	240146	314475	0	347833	236903	313465	369406	282917	361963	310775	327205	250965	379311	279586	271727	256234
284	PI(13:0/14:1(9Z))	2.76677e-05	2.05645e-05	435.938	0	0	0	0	0	0	0	0	0	1151072	640251	1105838	0	321051	0	868183	0	895783	1003517	845356	1024983	1096011	829872	918208	806733	990468	789381	900098	1212664	1018612	1185076	970455	1129021	1106989	1418448	1175481	954487	1160035	816322	958144	783821	1011178	1711915	1104411	1027624
285	Oleandomycin 2'-O-phosphate	2.83262e-05	1.60624e-05	713.447	230791	162963	196178	118783	0	98450	0	238880	0	0	0	0	0	0	0	0	0	0	136377	0	0	0	0	0	293802	0	0	0	85326	420659	124682	339752	91975	305824	118042	132115	441278	131037	264249	100435	0	73721	478935	114494	428344
286	His Leu	3.19205e-05	2.39453e-05	302.256	11646	62709	0	145631	36533	0	0	0	32815	174418	0	0	0	17973	0	90754	262339	103735	0	107162	105691	0	0	0	0	121251	0	0	52664	0	243727	165180	199161	277026	123885	241246	213991	19975	280393	29055	94945	34089	98581	91684	233156
287	Cholic acid glucuronide	3.23898e-05	2.43177e-05	1099.71	0	0	0	0	0	0	0	0	0	0	6152695	11501609	0	0	8759967	8532006	8066569	8156384	4959316	9128088	12894112	9608842	6016297	8761577	8692353	10375174	5792756	6711577	9399608	7522194	9245475	7487619	8998165	7863798	10204690	9020403	7943710	9708528	10823488	13723652	14319624	9737819	8324534	9020910	9267970
288	Methylthiobenzoylglycine	3.50042e-05	2.63902e-05	312.806	0	0	0	0	0	0	0	0	0	0	0	0	0	39558	303702	247698	240816	159150	220242	193733	216061	284913	163608	53573	254113	0	258611	307212	296264	0	271644	119169	174369	192223	248080	269335	223707	272422	232543	290602	191820	321390	175638	64080	153463
289	Tyrosyl-Leucine	3.56976e-05	2.698e-05	396.859	0	0	0	0	0	0	0	0	0	0	364259	0	0	971518	1802085	620577	1552300	938154	1505158	1149478	1556427	1133795	886748	1072356	561839	526565	204223	437022	1798840	794454	906380	744812	1238521	400285	558883	2082003	607373	1445208	894725	1197125	499204	1019575	797383	1966202	240921
290	Coroloside + 9.088456	3.66781e-05	2.77669e-05	1151.1	0	0	0	0	0	0	0	0	0	0	0	0	9041420	13054917	14893879	11967793	14563616	10865251	12768052	10857168	3826679	14261948	11564376	11082183	6821013	10715094	9311032	6803658	15436798	12099270	14249869	11309092	13474888	10804979	13302291	14713582	10585499	12824444	10771885	13125028	8969325	12853566	10326063	14052044	12161287
291	Avermectin B2b monosaccharide	3.79576e-05	2.87832e-05	842.177	0	0	0	0	0	0	0	0	0	0	0	0	4063833	4401184	7522702	3577335	7237744	4377377	7106372	5761930	6153070	5775032	5191825	2986562	5487618	6452505	5009323	4680166	8391139	6087233	7563234	5785634	7208544	5144758	6628971	6761668	5185692	6407278	5347203	6392232	4392912	6380481	5788483	4804784	5761813
292	PS(13:0/14:1(9Z))	4.75164e-05	3.62993e-05	630.342	0	0	0	0	0	0	0	0	0	0	0	0	802533	996730	0	1370526	1484390	1083083	1437429	1122945	1297198	1603259	835150	1262736	886317	1062447	0	825520	1895023	1335973	1525457	1054495	1296022	747117	973427	1543782	1160201	1360007	877753	1069971	0	863010	1285413	1288332	1223579
293	Polypodoside A	5.02123e-05	3.84846e-05	661.814	0	0	0	0	0	0	0	0	0	4632627	2745941	3632137	0	0	0	4096055	4378441	3847687	4423781	3645547	3714089	4903828	3914366	3871989	4016546	4652160	3620546	4268500	4685109	3937843	4624804	3844913	4562531	3237795	4784095	4212799	3756048	4390540	4014075	4727953	4187328	4482355	3057695	3274651	3918769
294	Chloroacetic acid	5.89646e-05	4.55249e-05	1165.82	0	0	0	0	0	0	0	0	0	80852	0	0	78495	0	0	0	0	1477413	2659447	2222841	1680090	0	2430019	2628473	1681002	1418802	565631	2208148	290239	1190934	498717	830651	1020977	2817362	1379455	1218951	2446953	3912529	3085185	3907791	3670904	3951393	3116403	3895507	2974441
295	N-cis-tetradec-9Z-enoyl-L-Homoserine lactone	7.08775e-05	5.50332e-05	422.967	665415	0	0	0	0	0	0	0	0	0	0	1477173	0	60489	4749941	2382565	4161733	3446302	3920150	2983814	3737043	4413658	3619321	4310080	3015664	586322	2996904	2456088	4611404	3609628	4423103	3211339	3509083	2828459	3684881	4198701	2423748	3219037	1842845	2257067	1064508	1806540	3379187	3089415	3252601
296	Neomacrostemonoside D	7.20725e-05	5.60062e-05	1625.69	0	0	0	0	0	0	0	0	0	0	0	0	0	2546588	0	0	0	0	0	1789297	2724045	0	1352534	2149739	1426803	1611274	1738006	2197612	3024786	2362108	2837523	2389169	2817522	2286715	2595744	2993996	2164709	2682996	2007386	2561857	1845279	0	2234981	0	2129192
297	SAHA	8.20888e-05	6.42523e-05	471.762	0	0	0	0	162465	0	0	0	0	271915	0	0	0	3655404	6931901	3215638	6679405	4078439	6305752	4899487	6470492	4716877	5048947	5149285	3996499	3450517	3351499	3753533	6828514	3579247	6957115	4598988	6745741	3432158	4852286	5809597	1872945	5475923	3633182	4855956	2170829	4213574	3430798	5695287	549956
298	Tecostanine	8.32618e-05	5.04037e-05	129.466	0	0	0	0	0	0	0	0	0	0	0	20621	10167	19508	0	40450	0	41985	17619	44632	17599	0	39891	11479	39624	0	39369	19447	10526	49256	19998	46925	20633	54748	26639	14360	45782	19091	46424	21238	63397	29477	0	14128	50069
299	Posaconazole	0.000103751	8.18574e-05	210.326	0	0	0	0	0	0	0	0	0	1161038	629106	1125345	613250	685997	715282	565806	0	630982	1286590	527012	768650	769597	901213	1061655	841415	691415	840628	947414	1647754	1256149	1588081	1316453	1574636	322578	1614499	1467836	1236549	1497984	1334147	1606604	1386784	876044	1489871	1694652	1410304
300	3-O-Methylisoetharine	0.000113378	9.00207e-05	113.954	0	0	0	0	0	0	0	0	0	19440	0	18594	0	59308	87019	64764	77662	61884	73529	52274	75469	83609	57485	39386	0	0	48456	59539	86014	61211	66400	54692	56498	46261	57876	80759	51439	69093	52973	43827	48871	61118	67840	63531	0
301	Cucurbitacin B	0.000125186	0.000100069	1586.01	0	0	0	0	0	0	0	0	0	11076245	16050069	33876860	0	0	55956748	40550616	0	0	44228252	21986312	19601280	14270259	22881512	33029136	34746440	25942404	21824096	22650104	51863236	41131088	48928768	40287484	46371316	41764928	0	47017924	34474328	42846336	26382438	33510460	15501123	13967532	37173996	27795216	1355652
302	Z-Gly-Pro-Leu-Gly-Pro	0.000125186	0.000100102	846.159	0	0	0	0	0	0	0	0	0	0	0	0	0	7029096	9480123	7644183	8495027	7935025	4949630	4238871	5868142	4696217	7532227	7616608	7986598	5435948	2282287	6602900	7873948	5736948	7089644	0	7435686	5604832	7959194	6648645	5190761	7300424	5084660	11615344	2989033	4833087	6652441	8207106	2273507
303	3-O-(alpha-l-rhamnopyranosyl-(1-4)-beta-D-glucopyranosyl)-26-O-(beta-D-glucopyranosyl)-(25R)-spirost-5-en-3beta-ol	0.000127682	0.000102178	533.687	0	0	106722	0	0	0	0	412011	162644	0	0	0	0	0	0	807503	0	674787	886820	655914	0	0	383392	661643	1023496	0	1309480	1481548	717775	635141	859796	599576	774833	625808	915837	0	517159	655719	663258	891771	675332	355147	581591	814783	0
304	Etiracetam + 3.9680474	0.00013656	0.00010971	370.504	0	0	0	0	0	0	0	0	0	0	0	0	0	1147065	1294336	1288377	1191344	1185012	1215146	1131666	1161459	961306	895468	806057	789886	739992	905871	817018	641454	1060736	919944	899868	790538	1188748	1260089	0	1030229	991915	1015463	946943	1402380	727198	745269	983842	953528
305	Digitoxigenin bisdigitoxoside	0.000226113	0.000185053	756.264	0	0	0	0	0	0	0	0	0	63547788	51067688	77956824	0	79474312	92858584	70498080	994975	65995776	80505168	60144640	59789464	79732656	64905968	77390936	66411224	73709360	61399368	74909504	86386592	70219304	83180544	70138480	79338600	68972544	81163232	80844776	69320232	79221120	64178128	72615696	55395904	69623896	64261912	78459168	69795232
306	S-Methyl-L-cysteine	0.000250795	0.00020651	199.726	0	0	13791	0	0	0	0	0	0	0	0	0	33498	125137	0	0	0	187630	202601	272356	131479	121558	338079	236533	64118	35375	109857	0	65652	167516	37886	100198	46509	39972	61086	206509	286348	137427	110112	178732	406044	304644	216740	322933	377404
307	N-(1-Deoxy-1-fructosyl)phenylalanine	0.000275015	0.000227658	755.345	0	1554573	0	395210	0	0	0	0	0	2637661	1173254	0	969341	0	2553538	5080643	2320487	4474148	0	4145867	0	0	5088003	0	4557749	0	4262792	0	2283254	5348705	2125567	7468810	3066666	4693850	0	0	4931732	2067271	6887278	1753428	5014975	2259910	4448439	1983722	4884043
308	N-acetyl-S-farnesyl-L-Cysteine	0.000293306	0.000243718	332.849	0	0	0	0	0	0	0	0	0	0	0	0	527499	596657	852941	689470	745976	665493	763012	639826	808483	379479	131324	17315	0	0	315230	0	858022	643629	720629	630934	755014	525292	592407	774163	641553	725718	651840	762105	638565	260779	226599	0	0
309	3-O-(Rhaa1-3Glcb1-2(Xylb1-3)Glcb1-4Galb)-(25R)-5alpha-spirostan-3beta-ol	0.000314973	0.000262116	425.998	0	0	0	0	0	0	0	133185	182114	0	0	0	0	769361	935979	744823	829451	595967	0	0	534919	741812	294720	0	367801	0	0	611184	1065111	880515	1028528	787985	976765	769110	859395	952656	738949	848639	773583	0	850827	945367	735420	789856	676566
310	(3a,5b,7a,12a)-24-[(carboxymethyl)amino]-1,12-dihydroxy-24-oxocholan-3-yl-b-D-Glucopyranosiduronic a	0.000344832	0.00028718	235.84	0	0	0	0	0	0	0	3105720	0	0	3224599	4895068	3129489	3706590	0	4577828	5356518	4174225	4737161	4202144	5119950	5459257	4108393	4914752	3989926	4894711	3807249	4707933	5142368	3970943	4959822	3973565	4699404	3895252	4888694	3581772	4113384	4971336	4194263	4934418	4319555	5093451	3909752	3847480	3945835
311	Nystatin A1	0.000351636	0.000293066	105.252	0	0	0	79444	0	96513	0	121910	0	0	670292	0	1794733	968482	1643579	1283365	1636942	1291406	1506305	1160008	1499225	1479607	555951	1474439	1438874	1498638	659706	2009131	3070135	2373087	2697460	2150158	2538684	2053976	2545281	2995472	2438163	2678784	2027719	2354780	1663708	1052154	1236560	2212188	790410
312	Leucyl-Isoleucine	0.000453051	0.000380711	177.552	7724479	0	3834612	0	1374038	0	0	4934641	2149321	0	0	0	0	4301015	7659785	6018234	7115772	0	4110963	3555432	5876705	2503125	3387895	1608910	4146558	4660916	2495750	3685384	8324632	5506205	6357238	3699367	5200124	2847087	4287253	7279639	4556407	4678415	3457088	4949306	2135961	3061644	4630351	6398816	4908348
313	Asp Val Ile	0.000459266	0.000386508	106.836	0	0	234159	0	203815	0	406098	231631	0	0	0	0	0	1115450	1841920	1110585	1548556	1358661	1605185	1355789	253364	1908725	1342813	773042	516919	1687418	1271443	1229075	1678456	1335647	1635259	1238849	1527367	1094415	1697099	1547183	1047979	1293855	1082269	1263173	950828	1083490	1170971	947381	508995
314	7,8-Didehydroastaxanthin	0.000518011	0.00043692	110.141	0	0	0	0	0	0	0	0	0	0	0	12216	0	0	98960	86748	74395	96385	75187	40737	24387	119850	35071	22256	89306	71836	0	59723	0	0	0	117315	140857	71607	69876	67974	89937	98712	103570	111404	79866	53573	26825	42078	93935
315	Val Leu Ile	0.000551306	0.000467074	143.832	0	0	712419	0	0	0	0	0	0	0	0	285329	0	171240	1275474	254945	1429112	1210001	314220	376372	439583	293727	780757	287452	840114	487444	612211	514132	1430635	1136149	1400246	1050217	1247911	967184	645991	1352081	595485	871952	300508	371275	0	129278	886663	500083	572234
316	Veratridine	0.000572381	0.000486004	223.655	2748085	0	2043363	0	202977	0	1260785	0	0	0	0	16630264	0	37335552	39738460	31401072	36937736	30459204	13461061	29561372	29403198	38324848	30731476	35175192	25885954	37586896	25892674	32235136	37786160	28823236	34654876	28325060	33536000	23597652	32788588	36423720	27821306	33902792	26231364	32146176	25154604	22758954	20596936	31603616	32549680
317	Dihydrofukinolide	0.00069442	0.00059354	242.588	615721	795185	0	0	648003	0	0	421776	235331	44807	270273	4610632	618418	117236	637671	665144	9033338	918212	0	0	1055590	0	0	0	0	5567008	3413394	0	7671222	6792394	6386357	6479612	7563000	465678	434930	6524008	5412961	7555128	7630038	5635179	509879	316037	1296340	4763922	3256595
318	Phenoperidine	0.000712104	0.000609547	90.5849	0	0	0	0	0	0	0	0	0	0	509563	0	187790	229265	305546	255848	294341	244316	292447	131905	288585	272047	52400	351375	141299	94131	156721	228365	313694	254186	291714	239208	271651	202994	227691	277742	238459	273316	235073	283498	244842	289171	303000	314742	248044
319	Myxochromide S1	0.000766604	0.000659557	114.574	0	0	0	0	30518	0	35969	0	27074	0	0	0	86188	104671	0	78532	0	82787	0	0	0	0	60952	42791	44785	98062	76230	84351	127065	112504	121026	83842	108380	99226	123094	134374	109130	122751	75532	80844	0	0	49951	0	83024
320	1-hexadecanyl-2-((2'-alpha-glucosyl)-beta-glucosyl)-3-beta-xylosyl-sn-glycerol	0.000905762	0.000784389	62.379	401875	285222	366099	268405	360245	0	0	381087	266066	0	0	0	0	0	0	893885	1005671	829075	972443	781363	1040025	1031637	831529	571722	753129	929664	658536	826481	1153482	922855	1079724	797592	967578	816218	985429	1037926	776168	986583	705021	823204	654684	771920	837295	957226	802325
321	imidapril	0.000960053	0.000658428	54.9542	0	0	0	0	0	0	0	0	36048	0	0	58892	31506	49174	12599	22667	14280	32209	28247	59826	24305	15315	23674	22415	16715	14691	17995	0	0	39755	30580	133380	40759	109938	32104	25331	145638	33344	100338	31776	89282	29774	168079	27158	166022
322	L-Arginine	0.00116097	0.00101557	54.9724	595046	511572	0	0	0	0	0	740429	0	468642	710783	1518509	714601	0	1613236	1013382	886765	980909	1687104	867482	604412	585510	782071	460362	2532608	1398852	1529220	1936938	122488	2183050	1727495	2131210	1772336	2179908	1617504	1643291	2232349	1691037	2295603	1402438	2191627	1386967	2242311	1578840	2332665
323	3Z,6Z,9Z,12Z,15Z-Tricosapentaene	0.00139074	0.00122528	52.0778	518419	0	822973	0	357238	0	0	725491	0	577934	0	555866	0	533217	0	745966	485891	865455	515646	624850	490581	418470	824593	635143	632308	612399	637674	626791	735396	728757	706024	1021947	517942	1129495	795138	613928	900462	572707	723264	377550	706431	506863	779081	514149	884210
324	22:0 Campesteryl ester	0.00155239	0.00137353	57.5564	90860	0	80771	0	65185	0	0	150061	156362	0	0	0	0	0	235370	303653	177368	167984	341579	157656	267079	236333	167996	121449	269586	162173	0	342227	0	303782	180565	146386	348233	289807	181038	312138	122031	165964	183702	200354	242179	170562	92279	165208	118758
325	M(IP)2C(d18:0/20:0)	0.00259877	0.00232539	80.7835	0	0	0	0	0	0	0	0	0	0	0	203322	171196	196499	201139	186189	201491	176434	188884	186066	152647	216783	195939	179126	0	202142	179949	0	0	188992	0	169200	222125	195175	221252	0	184711	226184	188345	212922	204456	245714	191152	220674	207956
326	Racephedrine + 7.295023	0.00295513	0.00265351	70.2047	0	105699	73325	0	74405	0	0	31060	161907	0	0	0	0	234558	0	48092	274275	213811	0	190899	0	257143	85693	182387	110267	304183	0	253312	271095	244330	252460	190118	238056	135905	388541	261613	180824	201566	203222	233158	0	655709	140803	138706	51046
327	Ile Ala Val	0.00298905	0.00268641	30.5187	377075	0	0	0	0	0	0	0	131856	541074	143761	102947	230559	505871	533862	599516	634712	563774	413715	652850	273522	440298	476838	721787	503509	628182	443974	433995	850609	1332851	1434167	263520	647029	243553	631758	360671	359599	1273225	493235	886714	128988	201733	302074	536901	591446
328	Ile Ala Val + 7.102073	0.00388855	0.00351601	89.8999	0	0	0	0	0	0	0	0	0	312751	0	104351	0	507283	653903	505343	631480	507246	404109	641634	0	431605	470901	709692	465968	327528	455077	427928	813769	599120	898292	549255	663974	442932	653402	860733	1077833	1179039	649102	1072676	0	0	485697	285679	560913
329	4-(Hydroxylamino)-N,N-dimethylaniline	0.00423003	0.00383272	35.7555	0	22937	0	17905	0	0	0	86002	15414	98953	0	73001	0	108830	138145	143913	108173	143241	104410	123245	113854	46835	0	45672	0	48182	0	43261	77943	98683	73412	86065	42355	259076	206885	0	0	67120	76983	76261	264535	161126	87230	104457	88618
330	Ile Leu Leu	0.00463142	0.00420511	38.1428	0	0	0	0	0	0	0	0	0	91187	74974	52297	113799	0	180597	124630	144342	108678	206671	131277	127082	164829	165571	99954	52762	31322	36872	45006	295422	226466	246659	180520	186497	138563	0	242579	198103	139921	50119	57886	20420	0	114689	195323	169204
[truncated: 23 more columns]
